# Supplementary material for: CORAL Models for Drug-Induced Nephrotoxicity
Source: Toxics. 2023 Mar 23;11(4):293. doi: 10.3390/toxics11040293 (PMC10142465; doi:10.3390/toxics11040293)
Supplement: Supplementary file 1 [file toxics-11-00293-s001.zip]

Archive with 1 entries (1 files):
- Supplementary Matreials.xlsx
