# Supplementary material for: CORAL Models for Drug-Induced Nephrotoxicity
Source: Toxics. 2023 Mar 23;11(4):293. doi: 10.3390/toxics11040293 (PMC10142465; doi:10.3390/toxics11040293)
Supplement: Supplementary file 1 [file toxics-11-00293-s001.zip › Supplementary Matreials.xlsx]

## Sheet: Table S1
Set	ID	SMILES	DCW	Expr	Calc	Expr-Calc	Class	DefectSMILES	Applicability
*	1	CC1=C(CCN2CCC(CC2)C2=NOC3=CC(F)=CC=C23)C(=O)N2CCCCC2=N1	6.92691	1	2.0276	-1.0276	TP	0.1793	YES
*	2	COC1=CC=NC(CS(=O)C2=NC3=CC=C(OC(F)F)C=C3N2)=C1OC	-1.34008	1	0.1815	0.8185	FN	0.1967	YES
+	3	CCCCN1C[C@H](O)[C@@H](O)[C@H](O)[C@H]1CO	-1.38387	0	0.1717	-0.1717	TN	0.0294	YES
-	4	CCC(=C)C(=O)C1=CC=C(OCC(O)=O)C(Cl)=C1Cl	0.31143	0	0.5503	-0.5503	FP	0.0659	YES
*	5	CC1=C(N(N=C1C(=O)NN1CCCCC1)C1=CC=C(Cl)C=C1Cl)C1=CC=C(Cl)C=C1	5.58338	0	1.7275	-1.7275	FP	1.1099	No
#	6	CCCCC(=O)N(CC1=CC=C(C=C1)C1=C(C=CC=C1)C1=NNN=N1)[C@@H](C(C)C)C(O)=O	2.3543	1	1.0065	-0.0065	TP	0.1178	YES
+	7	C[C@H](CS)C(=O)N1CCC[C@H]1C(O)=O	1.71369	1	0.8634	0.1366	TP	0.0372	YES
+	8	CC(C)N1CCN(CC1)C1=CC=C(OCC2COC(CN3C=NC=N3)(O2)C2=CC=C(Cl)C=C2Cl)C=C1	-2.41148	0	-0.0578	0.0578	TN	1.1949	No
#	9	C\C(\C=C\C1=C(C)CCCC1(C)C)=C/C=C/C(/C)=C\C(O)=O	4.96164	1	1.5887	-0.5887	TP	0.2137	YES
-	10	OC[C@@H]1[C@@H](O)C[C@H](N2C=NC3=C2N=CNC3=O)C1=C	3.18333	1	1.1916	-0.1916	TP	0.0912	YES
-	11	CCN(CC)CCOC(=O)C1=CC=C(N)C=C1	-1.63116	0	0.1165	-0.1165	TN	0.0378	YES
#	12	OC1=C(Cl)C=C(Cl)C(Cl)=C1CC1=C(Cl)C(Cl)=CC(Cl)=C1O	0.48527	0	0.5891	-0.5891	FP	0.1048	YES
*	13	O[C@@H](CC[C@@H]1[C@H](N(C1=O)C1=CC=C(F)C=C1)C1=CC=C(O)C=C1)C1=CC=C(F)C=C1	2.37508	1	1.0111	-0.0111	TP	0.1485	YES
*	14	OCC1OC(O)(CO)C(O)C1OC1OC(CO)C(O)C(O)C1O	-2.77753	0	-0.1395	0.1395	TN	0.0655	YES
-	15	CCCCCCCN(CC)CCCC(O)C1=CC=C(NS(C)(=O)=O)C=C1	-1.36769	1	0.1753	0.8247	FN	0.067	YES
-	16	CNC(=O)CN(CCN(CCN(CC([O-])=O)CC(=O)NC)CC([O-])=O)CC([O-])=O	0.45141	1	0.5815	0.4185	TP	0.058	YES
*	17	C[N+](C)(C)CC([O-])=O	0.26398	0	0.5397	-0.5397	FP	0.0245	YES
#	18	FCOC(C(F)(F)F)C(F)(F)F	2.33924	1	1.0031	-0.0031	TP	0.2186	YES
*	19	COC1C(CC2CN3CCC4=C(NC5=CC(OC)=CC=C45)C3CC2C1C(=O)OC)OC(=O)C1=CC(OC)=C(OC)C(OC)=C1	-5.8498	0	-0.8256	0.8256	TN	0.2305	YES
#	20	COCC1=C(N2[C@H](SC1)[C@H](NC(=O)C(=N/OC)\C1=CSC(N)=N1)C2=O)C(O)=O	-3.89356	1	-0.3888	1.3888	FN	0.1365	YES
*	21	C[C@@H]1C[C@H]2C3CCC4=CC(=O)C=C[C@]4(C)[C@@]3(Cl)[C@@H](O)C[C@]2(C)[C@@]1(O)C(=O)CCl	-2.56004	0	-0.091	0.091	TN	1.1674	No
#	22	COC1=CC=C2N=C(NC2=C1)S(=O)CC1=C(C)C(OC)=C(C)C=N1	4.2386	1	1.4272	-0.4272	TP	0.1048	YES
-	23	CCCCCC(O)C=CC1C(O)CC2OC(CC12)=CCCCC(O)=O	-1.44041	0	0.1591	-0.1591	TN	0.0588	YES
+	24	CN(N=O)C(=O)N[C@H]1[C@@H](O)O[C@H](CO)[C@@H](O)[C@@H]1O	2.6869	1	1.0807	-0.0807	TP	1.0327	No
-	25	OCCOCCN1CCN(CC1)C1=NC2=C(SC3=C1C=CC=C3)C=CC=C2	1.8037	1	0.8835	0.1165	TP	0.1103	YES
+	26	COC1=CC2=C(C=C1OC)C(=O)C(CC1CCN(CC3=CC=CC=C3)CC1)C2	2.05128	1	0.9388	0.0612	TP	0.0963	YES
+	27	CC[C@H](C)C(=O)O[C@H]1C[C@@H](C)C=C2C=C[C@H](C)[C@H](CC[C@@H]3C[C@@H](O)CC(=O)O3)[C@@H]12	1.02256	1	0.7091	0.2909	TP	0.0802	YES
+	28	CC(=O)OC1=C(C=CC=C1)C(O)=O	0.17754	0	0.5204	-0.5204	FP	0.0319	YES
-	29	N#CC1=CC=C(C=C1)C(N1C=NC=N1)C1=CC=C(C=C1)C#N	2.10837	1	0.9515	0.0485	TP	0.1086	YES
#	30	CC(C)OC(=O)OCOP(=O)(CO[C@H](C)CN1C=NC2=C(N)N=CN=C12)OCOC(=O)OC(C)C	-3.63019	1	-0.3299	1.3299	FN	0.1198	YES
*	31	CN1C(=O)C(C)=C2N(C(=O)N(C3CC3)C(=O)C2=C1NC1=CC=C(I)C=C1F)C1=CC(NC(C)=O)=CC=C1	7.67391	1	2.1944	-1.1944	TP	6.1707	No
+	32	CN1C=CNC1=S	-1.30613	0	0.189	-0.189	TN	3.0226	No
+	33	OC(C(=O)OC1CC2CCC(C1)[N+]21CCCC1)(C1=CC=CC=C1)C1=CC=CC=C1	1.16002	1	0.7398	0.2602	TP	0.0814	YES
#	34	CCN(CC)CCNC(=O)C1=C(C)NC(\C=C2/C(=O)NC3=CC=C(F)C=C23)=C1C	0.54898	1	0.6033	0.3967	TP	0.1698	YES
+	35	CCC[C@H](N[C@@H](C)C(=O)N1[C@H]2CCCC[C@H]2C[C@H]1C(O)=O)C(=O)OCC	-0.38036	1	0.3958	0.6042	FN	0.0476	YES
#	36	CCC(C)C1NC(=O)C(CC2=CC=C(O)C=C2)NC(=O)C(N)CSSCC(NC(=O)C(CC(N)=O)NC(=O)C(CCC(N)=O)NC1=O)C(=O)N1CCCC1C(=O)NC(CC(C)C)C(=O)NCC(N)=O	3.83111	0	1.3362	-1.3362	FP	0.1883	YES
-	37	CC(=O)OC1=CC2=C(CCN(C2)C(C(=O)C2CC2)C2=C(F)C=CC=C2)S1	-2.67902	0	-0.1175	0.1175	TN	0.1443	YES
+	38	CCC[C@H](N[C@@H](C)C(=O)N1[C@H]2CCCC[C@H]2C[C@H]1C(O)=O)C(O)=O	2.5154	1	1.0424	-0.0424	TP	0.0455	YES
*	39	CCCCCCC(C)(C)C1=CC2=C(C3CC(=O)CCC3C(C)(C)O2)C(O)=C1	-8.28296	0	-1.369	1.369	TN	0.1029	YES
*	40	CCCCCC(O)C=CC1C(O)CC(=O)C1CC=CCCCC(O)=O	0.86795	0	0.6745	-0.6745	FP	0.0386	YES
#	41	CN1CCN(CC1)C(=O)O[C@@H]1N(C(=O)C2=C1N=CC=N2)C1=CC=C(Cl)C=N1	6.47894	1	1.9275	-0.9275	TP	0.123	YES
#	42	C[NH+](C\C=C\C#CC(C)(C)C)CC1=C2C=CC=CC2=CC=C1	5.35091	1	1.6756	-0.6756	TP	0.1777	YES
-	43	CN1CCN2C(C1)C1=C(CC3=C2N=CC=C3)C=CC=C1	2.49265	1	1.0373	-0.0373	TP	0.0954	YES
+	44	CN1C=NC2=C1C(=O)N(C)C(=O)N2C	-0.43631	1	0.3833	0.6167	FN	0.0552	YES
-	45	ClC1=C(Cl)C2=C(C=C1)N=C1NC(=O)CN1C2	3.22655	1	1.2012	-0.2012	TP	0.0845	YES
#	46	COCCCC\C(=N/OCC[NH3+])C1=CC=C(C=C1)C(F)(F)F	6.14287	1	1.8525	-0.8525	TP	0.1846	YES
#	47	OC1=CC=C(OCC2=CC=CC=C2)C=C1	-1.23168	0	0.2057	-0.2057	TN	0.0482	YES
#	48	CC1=C(O)C(C)=C2CCC(C)(COC3=CC=C(CC4SC(=O)NC4=O)C=C3)OC2=C1C	11.8738	0	3.1323	-3.1323	FP	0.1956	YES
+	49	CC(C)(C)NCC(O)COC1=C(C=CC=C1)C1CCCC1	0.24848	0	0.5362	-0.5362	FP	0.0439	YES
*	50	COC1=C(N2CCNC(C)C2)C(F)=CC2=C1N(C=C(C(O)=O)C2=O)C1CC1	3.67011	1	1.3003	-0.3003	TP	0.1355	YES
+	51	CC(C)NCC(O)COC1=C2C=CNC2=CC=C1	-1.23762	0	0.2043	-0.2043	TN	0.0507	YES
#	52	CCCC(=O)OC1(CCC2C3CCC4=CC(=O)CCC4(C)C3C(O)CC12C)C(=O)CO	-2.06604	0	0.0193	-0.0193	TN	0.1964	YES
#	53	CCOC(=O)C1=C(COCCN)NC(C)=C(C1C1=C(Cl)C=CC=C1)C(=O)OC	-2.51548	0	-0.081	0.081	TN	0.0798	YES
+	54	CCCCCCCCCCNCCN[C@@]1(C)C[C@H](O[C@@H]2[C@@H](O)[C@H](O)[C@@H](CO)O[C@H]2OC2=C3OC4=CC=C(C=C4Cl)[C@H](O)[C@@H](NC(=O)[C@@H](CC(C)C)NC)C(=O)N[C@@H](CC(N)=O)C(=O)N[C@@H]4C(C=C2OC2=C(Cl)C=C(C=C2)[C@@H](O)[C@@H]2NC(=O)[C@H](NC4=O)C4=CC=C(O)C(=C4)C4=C(C=C(O)C(CNCP(O)(O)=O)=C4O)[C@H](NC2=O)C(O)=O)=C3)O[C@@H](C)[C@H]1O	2.20635	1	0.9734	0.0266	TP	6.6585	No
-	55	C[C@H]1O[C@H](O[C@@H]2[C@@H](CO)O[C@H](O[C@@H]3[C@@H](CO)OC(O)[C@H](O)[C@H]3O)[C@H](O)[C@H]2O)[C@H](O)[C@@H](O)[C@@H]1N[C@H]1C=C(CO)[C@@H](O)[C@H](O)[C@H]1O	-1.75556	0	0.0887	-0.0887	TN	0.0811	YES
+	56	CC1=CC=C(C=C1)S(=O)(=O)NC(=O)NN1CCCCCC1	-2.24946	0	-0.0216	0.0216	TN	1.071	No
+	57	OC1=CC2=C(C=C1)[C@H]([C@H](CC2)C1=CC=CC=C1)C1=CC=C(OCCN2CCCC2)C=C1	2.69377	1	1.0823	-0.0823	TP	0.1005	YES
#	58	CCCCC1=NC(Cl)=C(CO)N1CC1=CC=C(C=C1)C1=C(C=CC=C1)C1=NNN=N1	-1.90923	1	0.0544	0.9456	FN	0.1339	YES
#	59	COC1=CC(C)=C(C=CC(C)=CC=CC(C)=CC(O)=O)C(C)=C1C	3.59302	0	1.2831	-1.2831	FP	0.0671	YES
*	60	OC(=O)C1=C(OC(=O)C2=C(O)C=CC=C2)C=CC=C1	-1.5606	0	0.1322	-0.1322	TN	0.0609	YES
#	61	CC(C)C1=NC(CN(C)C(=O)N[C@@H](CCN2CCOCC2)C(=O)N[C@H](CC[C@H](CC2=CC=CC=C2)NC(=O)OCC2=CN=CS2)CC2=CC=CC=C2)=CS1	-6.15697	1	-0.8942	1.8942	FN	0.2066	YES
#	62	CCCCCOC1=CC=C(C=C1)C1=CC(=NO1)C1=CC=C(C=C1)C(=O)N[C@H]1C[C@@H](O)[C@@H](O)NC(=O)[C@@H]2[C@@H](O)[C@@H](C)CN2C(=O)[C@@H](NC(=O)[C@@H](NC(=O)[C@@H]2C[C@@H](O)CN2C(=O)[C@@H](NC1=O)[C@@H](C)O)[C@H](O)[C@@H](O)C1=CC=C(O)C(OS(O)(=O)=O)=C1)[C@H](O)CC(N)=O	-3.76597	1	-0.3603	1.3603	FN	0.2608	YES
+	63	CC1CC2=C(C=CC=C2)N1NC(=O)C1=CC=C(Cl)C(=C1)S(N)(=O)=O	2.55915	1	1.0522	-0.0522	TP	2.105	No
-	64	COCC(=O)NC1=C(I)C(C(=O)N(C)CC(O)CO)=C(I)C(C(=O)NCC(O)CO)=C1I	2.04428	1	0.9372	0.0628	TP	14.0673	No
#	65	NCC1OC(OC2C(CO)OC(OC3C(O)C(N)CC(N)C3OC3OC(CN)C(O)C(O)C3N)C2O)C(N)C(O)C1O	-14.6472	0	-2.7901	2.7901	TN	0.1954	YES
*	66	CCOC1=NC2=CC=CC(C(=O)OC(C)OC(=O)OC3CCCCC3)=C2N1CC1=CC=C(C=C1)C1=C(C=CC=C1)C1=NNN=N1	-7.49196	1	-1.1923	2.1923	FN	0.2006	YES
#	67	CC1=CC(=CC(C)=C1OC1=C(Br)C(N)=NC(NC2=CC=C(C=C2)C#N)=N1)C#N	4.64064	1	1.517	-0.517	TP	0.1759	YES
#	68	CC12CCC3C(CCC4=CC5=C(CC34C)C=NO5)C1CCC2(O)C#C	-1.70792	0	0.0993	-0.0993	TN	0.2129	YES
+	69	CC(NC(C)(C)C)C(=O)C1=CC=CC(Cl)=C1	-0.27554	1	0.4192	0.5808	FN	0.0442	YES
#	70	CC1=C(C=C(C#N)C(=O)N1)C1=CC=NC=C1	0.96593	0	0.6964	-0.6964	FP	0.0702	YES
+	71	CCC(C)N1N=CN(C1=O)C1=CC=C(C=C1)N1CCN(CC1)C1=CC=C(OC[C@H]2CO[C@@](CN3C=NC=N3)(O2)C2=CC=C(Cl)C=C2Cl)C=C1	2.54395	1	1.0488	-0.0488	TP	2.2397	No
#	72	C[C@H]1OC(O[C@@H]2C[C@@H]3O[C@@](O)(C[C@H](O)[C@H]3C(O)=O)C[C@@H](O)C[C@H]3O[C@@H]3C=CC(=O)O[C@H](C)CC=CC=CC=CC=C2)[C@@H](O)[C@@H](N)[C@@H]1O	0.16507	0	0.5176	-0.5176	FP	0.1084	YES
-	73	CCCCCCCCCC(=O)N[C@@H](CC1=CNC2=CC=CC=C12)C(=O)N[C@@H](CC(N)=O)C(=O)N[C@@H](CC(O)=O)C(=O)NC1C(C)OC(=O)[C@H](CC(=O)C2=C(N)C=CC=C2)NC(=O)[C@@H](NC(=O)[C@@H](CO)NC(=O)CNC(=O)[C@H](CC(O)=O)NC(=O)[C@@H](C)NC(=O)[C@H](CC(O)=O)NC(=O)[C@H](CCCN)NC(=O)CNC1=O)C(C)CC(O)=O	3.73076	1	1.3138	-0.3138	TP	0.2548	YES
#	74	CCOC1=NC2=CC=CC(C(O)=O)=C2N1CC1=CC=C(C=C1)C1=C(C=CC=C1)C1=NNN=N1	2.86981	1	1.1216	-0.1216	TP	0.1499	YES
+	75	ClC1=CC=C2OC(=O)NC2=C1	-4.00176	0	-0.4129	0.4129	TN	0.0456	YES
-	76	FC(F)OC(F)C(F)(F)F	2.64096	1	1.0705	-0.0705	TP	1.1837	No
+	77	CCCCC(F)(F)[C@@]1(O)CC[C@H]2[C@@H](CC(=O)[C@@H]2CCCCCCC(O)=O)O1	0.50746	0	0.594	-0.594	FP	0.1113	YES
+	78	CC1NC2=C(C=C(C(Cl)=C2)S(N)(=O)=O)C(=O)N1C1=C(C)C=CC=C1	-2.27031	0	-0.0263	0.0263	TN	1.1148	No
+	79	CCCC1CC(N(C)C1)C(=O)NC(C(C)Cl)C1OC(SC)C(O)C(O)C1O	-2.3234	0	-0.0381	0.0381	TN	0.0751	YES
+	80	CNC1(C)C2CCC(C2)C1(C)C	-0.43319	0	0.384	-0.384	TN	0.0381	YES
*	81	CON=C(C(=O)N[C@H]1[C@H]2SCC(C=CC3=C(C)N=CS3)=C(N2C1=O)C(=O)OCOC(=O)C(C)(C)C)C1=CSC(N)=N1	-6.52317	1	-0.976	1.976	FN	0.1899	YES
#	82	NC1=CC=C(C=C1)S(=O)(=[OH+])[NH2+]C1=NC=CC=N1	-1.36308	0	0.1763	-0.1763	TN	0.0748	YES
*	83	CO[C@@H]1CC(CC[C@H]1O)\C=C(/C)[C@H]1OC(=O)[C@@H]2CCCCN2C(=O)C(=O)[C@]2(O)O[C@@H]([C@H](C[C@H]2C)OC)[C@H](C[C@@H](C)C\C(C)=C/[C@@H](CC=C)C(=O)C[C@H](O)[C@H]1C)OC	11.5258	1	3.0545	-2.0545	TP	0.2021	YES
-	84	CC(C)(C)NC(=O)C1CCC2C3CCC4NC(=O)C=CC4(C)C3CCC12C	-2.97735	0	-0.1842	0.1842	TN	2.1658	No
*	85	NC1=C2N=CN(CCOCP(O)(O)=O)C2=NC=N1	5.60321	1	1.732	-0.732	TP	0.1206	YES
#	86	COC1=C(C)C2=C(C(=O)OC2)C(O)=C1C\C=C(/C)CCC(O)=O	2.16884	1	0.965	0.035	TP	0.1147	YES
-	87	NNC1=NN=CC2=CC=CC=C12	2.81391	1	1.1091	-0.1091	TP	0.0731	YES
+	88	COCCCN1CCC(CC1)NC(=O)C1=C2OCCC2=C(N)C(Cl)=C1	-2.62197	0	-0.1048	0.1048	TN	0.08	YES
+	89	CC(N)C(O)C1=CC=CC=C1	-1.1287	0	0.2287	-0.2287	TN	0.0241	YES
#	90	CCC(C)C1NC(=O)C(CC2=CC=C(O)C=C2)NC(=O)C(N)CSSCC(NC(=O)C(CC(N)=O)NC(=O)C(NC1=O)C(C)O)C(=O)N1CCCC1C(=O)NC(CC(C)C)C(=O)NCC(N)=O	3.99302	0	1.3724	-1.3724	FP	0.1836	YES
#	91	CN(C)CCC[C@]1(OCC2=C1C=CC(=C2)C#N)C1=CC=C(F)C=C1	4.47079	1	1.4791	-0.4791	TP	0.1246	YES
*	92	CC(C)C1=C(\C=C\[C@@H](O)C[C@@H](O)CC(O)=O)C(=NC(=N1)N(C)S(C)(=O)=O)C1=CC=C(F)C=C1	-4.19125	1	-0.4552	1.4552	FN	0.2028	YES
+	93	CCC(C)C(=O)OC1CC(C)C=C2C=CC(C)C(CCC3CC(O)CC(=O)O3)C12	-1.07797	0	0.24	-0.24	TN	0.1009	YES
+	94	CC(=O)NC1C(O)OC(COS(O)(=O)=O)C(OC2OC(C(OC3OC(CO)C(OC4OC(C(O)C(O)C4OS(O)(=O)=O)C(O)=O)C(OS(O)(=O)=O)C3NS(O)(=O)=O)C(O)C2OS(O)(=O)=O)C(O)=O)C1O	-2.1126	0	0.0089	-0.0089	TN	4.4122	No
*	95	CCC1=C(C)CN(C(=O)NCCC2=CC=C(C=C2)S(=O)(=O)NC(=O)NC2CCC(C)CC2)C1=O	1.02517	0	0.7096	-0.7096	FP	0.1158	YES
+	96	CCCNC(C)C(=O)NC1=C(SC=C1C)C(=O)OC	-0.52818	0	0.3628	-0.3628	TN	0.051	YES
-	97	C[C@@H]1CCN([C@H](C1)C(O)=O)C(=O)[C@H](CCCN=C(N)N)NS(=O)(=O)C1=C2NCC(C)CC2=CC=C1	0.41731	1	0.5739	0.4261	TP	0.1199	YES
#	98	CN1C(C(=O)NC2=NC=C(C)S2)=C([O-])C2=C(C=CC=C2)S1(=O)=O	-4.29788	1	-0.479	1.479	FN	0.1222	YES
-	99	CCCCCCCCCCNCC=C	-0.25077	0	0.4247	-0.4247	TN	0.0207	YES
*	100	NC1CSSCC(NC(=O)C(CC(N)=O)NC(=O)C(CCC(N)=O)NC(=O)C(CC2=CC=CC=C2)NC(=O)C(CC2=CC=C(O)C=C2)NC1=O)C(=O)N1CCCC1C(=O)NC(CCCN=C(N)N)C(=O)NCC(N)=O	1.22657	0	0.7546	-0.7546	FP	0.2226	YES
-	101	CCC[C@H](NC(=O)[C@@H]1[C@H]2CCC[C@H]2CN1C(=O)[C@@H](NC(=O)[C@@H](NC(=O)C1=CN=CC=N1)C1CCCCC1)C(C)(C)C)C(=O)C(=O)NC1CC1	-0.71961	1	0.32	0.68	FN	0.1162	YES
*	102	NC1=NC(=O)N(C=C1)[C@@H]1CS[C@H](CO)O1	-2.43708	1	-0.0635	1.0635	FN	0.0479	YES
-	103	CC1=CC=C(C=C1)N(CC1=NCCN1)C1=CC=CC(O)=C1	-1.17685	0	0.2179	-0.2179	TN	0.0676	YES
+	104	NC12CC3CC(CC(C3)C1)C2	0.16361	1	0.5172	0.4828	TP	0.058	YES
+	105	COC1=CC2=NC(=NC(N)=C2C=C1OC)N(C)CCCNC(=O)C1CCCO1	0.27001	1	0.541	0.459	TP	0.1005	YES
+	106	CN1C=NC2=C1C(=O)N(CCCCC(C)=O)C(=O)N2C	0.05046	0	0.492	-0.492	TN	0.0621	YES
#	107	CCCSC1=CC=C2N=C(NC(=O)OC)NC2=C1	-3.34199	1	-0.2656	1.2656	FN	0.069	YES
#	108	CCCC1OC2CC3C4CCC5=CC(=O)C=CC5(C)C4C(O)CC3(C)C2(O1)C(=O)CO	5.40009	0	1.6866	-1.6866	FP	0.2566	YES
+	109	FC(F)OC(F)(F)C(F)Cl	-2.25741	0	-0.0234	0.0234	TN	2.1653	No
*	110	CC(C)(N)CC1=CC=CC=C1	-2.22681	0	-0.0166	0.0166	TN	0.0291	YES
-	111	NC1=NC2=NC=C(CC(CC#C)C3=CC=C(C=C3)C(=O)N[C@@H](CCC(O)=O)C(O)=O)N=C2C(N)=N1	1.3206	1	0.7756	0.2244	TP	0.1682	YES
*	112	CC1(C)OC2CC3C4CCC5=CC(=O)CCC5(C)C4(F)C(O)CC3(C)C2(O1)C(=O)CCl	2.48091	0	1.0347	-1.0347	FP	1.2759	No
*	113	[O-][N+](=O)C1=CC(=CC=C1C(=O)C1C(=O)CCCC1=O)C(F)(F)F	1.62527	0	0.8437	-0.8437	FP	0.1483	YES
#	114	C[C@@H](NCCCC1=CC=CC(=C1)C(F)(F)F)C1=C2C=CC=CC2=CC=C1	-2.73897	1	-0.1309	1.1309	FN	0.1652	YES
#	115	COC1=CC=C2CC3C4CCC(O)C5OC1=C2C45CCN3C	-1.11211	0	0.2324	-0.2324	TN	0.1839	YES
#	116	CC1(C)OC2CC3C4CC(F)C5=CC(=O)CCC5(C)C4C(O)CC3(C)C2(O1)C(=O)CO	3.92733	0	1.3577	-1.3577	FP	0.2746	YES
#	117	CCCC(=O)NC1=CC=C(OCC(O)CNC(C)C)C(=C1)C(C)=O	-1.66168	0	0.1096	-0.1096	TN	0.0521	YES
+	118	CC(=O)O[C@@]12CO[C@@H]1C[C@H](O)[C@]1(C)[C@@H]2[C@H](OC(=O)C2=CC=CC=C2)[C@]2(O)C[C@H](OC(=O)[C@H](O)[C@@H](NC(=O)OC(C)(C)C)C3=CC=CC=C3)C(C)=C([C@@H](O)C1=O)C2(C)C	1.64452	1	0.848	0.152	TP	0.1792	YES
+	119	CC([O-])=O	-0.1233	0	0.4532	-0.4532	TN	0.0088	YES
+	120	COC1=CC2=C(C(OC)=C1OC)C1=CC=C(OC)C(=O)C=C1[C@H](CC2)NC(C)=O	1.34719	1	0.7816	0.2184	TP	0.0831	YES
+	121	OC1=C(C2CCC(CC2)C2=CC=C(Cl)C=C2)C(=O)C(=O)C2=C1C=CC=C2	2.82489	1	1.1115	-0.1115	TP	0.1047	YES
+	122	CCC(C)CCCCC(=O)NC(CCN)C(=O)NC(C(C)O)C(=O)NC(CCN)C(=O)NC1CCNC(=O)C(NC(=O)C(CCN)NC(=O)C(CCN)NC(=O)C(CC(C)C)NC(=O)C(CC2=CC=CC=C2)NC(=O)C(CCN)NC1=O)C(C)O	-2.63712	0	-0.1082	0.1082	TN	0.1744	YES
+	123	CCN(CC)C(=O)[C@@]1(C[C@@H]1C[NH3+])C1=CC=CC=C1	2.27075	1	0.9878	0.0122	TP	0.0388	YES
*	124	CO\N=C(/C(=O)N[C@H]1[C@H]2SCC(C[N+]3(C)CCCC3)=C(N2C1=O)C([O-])=O)C1=CSC(N)=N1	-4.5848	1	-0.5431	1.5431	FN	0.1695	YES
-	125	CC(C)(C)C1=NC(=C(S1)C1=CC=NC(N)=N1)C1=CC=CC(NS(=O)(=O)C2=C(F)C=CC=C2F)=C1F	1.94427	1	0.9149	0.0851	TP	0.2289	YES
-	126	CCCCC1=C(C(=O)C2=CC(I)=C(OCC[NH+](CC)CC)C(I)=C2)C2=CC=CC=C2O1	0.62101	1	0.6194	0.3806	TP	11.0841	No
-	127	COC1=C2O[C@H]3C[C@@H](O)C=C[C@]33CCN(C)CC(C=C1)=C23	2.32141	1	0.9991	0.0009	TP	0.0786	YES
+	128	NC[C@H]1O[C@H](O[C@@H]2[C@@H](N)C[C@@H](N)[C@H](O[C@H]3O[C@H](CO)[C@@H](O)[C@H](N)[C@H]3O)[C@H]2O)[C@H](N)C[C@@H]1O	1.57597	1	0.8326	0.1674	TP	0.0642	YES
+	129	C[N+](C)(C)C[C@H](O)CC([O-])=O	0.53005	1	0.5991	0.4009	TP	0.0283	YES
*	130	ClC1=CC=C(CCC(CN2C=CN=C2)SC2=C(Cl)C=CC=C2Cl)C=C1	7.25268	0	2.1003	-2.1003	FP	1.1301	No
-	131	CC(COC1=CC=CC=C1)NC(C)C(O)C1=CC=C(O)C=C1	-1.74271	0	0.0915	-0.0915	TN	0.0518	YES
+	132	CCOC(=O)C1=CC=C(N=C1)C#CC1=CC=C2SCCC(C)(C)C2=C1	-2.30737	0	-0.0345	0.0345	TN	0.1231	YES
*	133	NC(CC1=CC(I)=C(OC2=CC(I)=C(O)C(I)=C2)C(I)=C1)C(O)=O	-2.68707	0	-0.1193	0.1193	TN	20.0671	No
+	134	CCN(CC)CCNC(=O)C1=C(OC)C=C(N)C(Cl)=C1	-2.26345	0	-0.0247	0.0247	TN	0.0552	YES
+	135	ClC1=CC=C(C(CN2C=CN=C2)OCC2=CSC3=C(Cl)C=CC=C23)C(Cl)=C1	-1.51794	0	0.1417	-0.1417	TN	0.156	YES
#	136	CC(C)[C@H](N)C(=O)OCC(CO)OCN1C=NC2=C1N=C(N)NC2=O	0.82511	1	0.665	0.335	TP	0.092	YES
+	137	CCN(C)C(=O)OC1=CC(=CC=C1)[C@H](C)N(C)C	1.35925	1	0.7842	0.2158	TP	0.04	YES
#	138	CN=C(NCCSCC1=C(C)NC=N1)NC#N	-2.06965	1	0.0185	0.9815	FN	0.0735	YES
*	139	OC[C@@H]1CC[C@@H](O1)N1C=NC2=C1N=CNC2=O	-3.02362	1	-0.1945	1.1945	FN	0.0826	YES
#	140	COC1=CC=C(OC)C(=C1)C(O)CNC(=O)CN	4.7754	0	1.5471	-1.5471	FP	0.0413	YES
#	141	CCCCCOC1=CC=C(C=C1)C1=CC(=NO1)C1=CC=C(C=C1)C(=O)NC1C[C@H](O)[C@@H](O)NC(=O)[C@H]2[C@H](O)[C@H](C)CN2C(=O)[C@H](NC(=O)[C@H](NC(=O)[C@H]2C[C@H](O)CN2C(=O)[C@H](NC1=O)[C@@H](C)O)C(O)[C@@H](O)C1=CC=C(O)C(OS(O)(=O)=O)=C1)[C@@H](O)CC(N)=O	0.52473	1	0.5979	0.4021	TP	0.2661	YES
#	142	CO\N=C(/C(=O)N[C@H]1[C@H]2SCC(CSC3=NC(=O)C(=O)NN3C)=C(N2C1=O)C(O)=O)C1=CSC(N)=N1	-6.67381	1	-1.0096	2.0096	FN	0.2078	YES
+	143	C[C@H](C1=CN=CN1)C1=C(C)C(C)=CC=C1	-1.02072	1	0.2528	0.7472	FN	0.0469	YES
#	144	C[C@@H]1C[C@H]2C3C[C@H](F)C4=CC(=O)C=C[C@]4(C)[C@@]3(F)[C@@H](O)C[C@]2(C)[C@@]1(O)C(=O)SCF	0.46729	0	0.5851	-0.5851	FP	0.2425	YES
#	145	NCC1OC(OC2C(CO)OC(OC3C(O)C(N)CC(N)C3OC3OC(CO)C(O)C(O)C3N)C2O)C(N)C(O)C1O	-14.4912	0	-2.7553	2.7553	TN	0.1953	YES
#	146	CC1=C(CCO)SC=[N+]1CC1=C(N)N=C(C)N=C1	-0.21401	0	0.4329	-0.4329	TN	0.0699	YES
+	147	CC1=[N+]([O-])C=C(N=C1)C(O)=O	-0.84295	0	0.2925	-0.2925	TN	0.0406	YES
+	148	CN1N=C(C(=O)NC2CC3CCCC(C2)N3C)C2=CC=CC=C12	-2.20586	0	-0.0119	0.0119	TN	1.1178	No
-	149	CC[C@]12CC(=C)[C@H]3[C@@H](CCC4=CCCC[C@H]34)[C@@H]1CC[C@@]2(O)C#C	-2.37477	0	-0.0496	0.0496	TN	0.1351	YES
*	150	OC1=CC2=C(CC3N(CC4CCC4)CCC22CCCCC32O)C=C1	1.09946	0	0.7262	-0.7262	FP	0.1691	YES
+	151	CNC(NCCSCC1=CC=C(CN(C)C)O1)=C[N+]([O-])=O	-2.41671	0	-0.059	0.059	TN	0.0794	YES
-	152	CC1(C)O[C@@H]2CO[C@@]3(COS(N)(=O)=O)OC(C)(C)O[C@H]3[C@@H]2O1	2.2789	1	0.9896	0.0104	TP	2.082	No
*	153	CC(C)(CO)C(O)C(=O)NCCCO	-1.39642	0	0.1689	-0.1689	TN	0.0324	YES
-	154	CC(C)(C)NC(=O)[C@@H]1CN(CC2=CC=CN=C2)CCN1C[C@@H](O)C[C@@H](CC1=CC=CC=C1)C(=O)N[C@@H]1[C@H](O)CC2=C1C=CC=C2	2.24983	1	0.9831	0.0169	TP	0.1191	YES
-	155	OC(CC=O)C=O	-1.2854	0	0.1937	-0.1937	TN	0.0178	YES
*	156	COC(=O)N[C@H](C(=O)N[C@@H](CC1=CC=CC=C1)[C@@H](O)CN(CC1=CC=C(C=C1)C1=NC=CC=C1)NC(=O)[C@@H](NC(=O)OC)C(C)(C)C)C(C)(C)C	2.16773	1	0.9648	0.0352	TP	0.1204	YES
+	157	CCCCCOC(=O)NC1=NC(=O)N(C=C1F)[C@@H]1O[C@H](C)[C@@H](O)[C@H]1O	3.84057	1	1.3384	-0.3384	TP	0.081	YES
-	158	OC1CCC2(O)C3CC4=CC=C(O)C5=C4C2(CCN3CC2CCC2)C1O5	-2.61038	0	-0.1022	0.1022	TN	0.2232	YES
+	159	CNS(=O)(=O)CCC1=CC=C2NC=C(C3CCN(C)CC3)C2=C1	2.24817	1	0.9828	0.0172	TP	1.1151	No
#	160	CC1=C(C(=O)N[C@H]2[C@H]3SC(C)(C)[C@@H](N3C2=O)C(O)=O)C(=NO1)C1=C(Cl)C=CC=C1Cl	3.21509	1	1.1987	-0.1987	TP	0.1413	YES
#	161	CCN1CCN(C(=O)N[C@@H](C(=O)N[C@H]2[C@H]3SC(C)(C)[C@@H](N3C2=O)C(O)=O)C2=CC=CC=C2)C(=O)C1=O	6.88523	1	2.0183	-1.0183	TP	0.135	YES
+	162	CC(C)[C@H](N)C(=O)OCCOCN1C=NC2=C1N=C(N)NC2=O	2.29947	1	0.9942	0.0058	TP	0.0917	YES
#	163	COC(=O)[C@@H](N1CCC2=C(C1)C=CS2)C1=C(Cl)C=CC=C1	-2.05443	1	0.0219	0.9781	FN	0.0944	YES
*	164	CCCC1=NC(=C(N1CC1=CC=C(C=C1)C1=C(C=CC=C1)C1=NNN=N1)C(O)=O)C(C)(C)O	3.22134	1	1.2001	-0.2001	TP	0.1395	YES
-	165	COC1=C(OC)C=C2C(N)=NC(=NC2=C1)N1CCN(CC1)C(=O)C1CCCO1	-2.39564	0	-0.0543	0.0543	TN	0.1047	YES
-	166	COC1=C2N=CN([C@@H]3O[C@H](CO)[C@@H](O)[C@@H]3O)C2=NC(N)=N1	3.24001	1	1.2042	-0.2042	TP	0.0951	YES
*	167	C[N+]1(C)CCCC(C1)OC(=O)C(O)(C1=CC=CC=C1)C1=CC=CC=C1	-1.3156	0	0.1869	-0.1869	TN	0.0644	YES
-	168	OCCN(CCO)C1=NC(N2CCCCC2)=C2N=C(N=C(N3CCCCC3)C2=N1)N(CCO)CCO	1.95979	1	0.9184	0.0816	TP	0.167	YES
-	169	CSCCC1NC(=O)C(CC(C)C)NC(=O)C(CCCNC(N)=N)NC(=O)C(CO)NC(=O)C2CSSCC3NC(=O)C(CO)NC(=O)CNC(=O)C(NC(=O)C(CSSCC(N)C(=O)NC(CCCCN)C(=O)NCC(=O)NC(CCCCN)C(=O)NCC(=O)NC(C)C(=O)NC(CCCCN)C(=O)N2)NC(=O)C(CSSCC(NC(=O)C(CCCCN)NC(=O)CNC(=O)C(CO)NC(=O)C(CCCNC(N)=N)NC3=O)C(N)=O)NC(=O)C(CC(O)=O)NC(=O)C(CC2=CC=C(O)C=C2)NC1=O)C(C)O	1.56515	1	0.8302	0.1698	TP	0.4959	YES
+	170	CN1CCN(CC2=CC=C(C=C2)C(=O)NC2=CC=C(C)C(NC3=NC(=CC=N3)C3=CC=CN=C3)=C2)CC1	2.03416	1	0.935	0.065	TP	0.1943	YES
-	171	NCCS	0.25069	1	0.5367	0.4633	TP	0.0102	YES
#	172	CS(C)=O	-2.90109	0	-0.1671	0.1671	TN	0.0129	YES
*	173	CC1CC2C3CC(F)C4=CC(=O)C=CC4(C)C3(F)C(O)CC2(C)C1(O)C(=O)CO	-2.03372	0	0.0266	-0.0266	TN	0.2691	YES
#	174	CCCCC1=NC2(CCCC2)C(=O)N1CC1=CC=C(C=C1)C1=C(C=CC=C1)C1=NNN=N1	-0.90478	1	0.2787	0.7213	FN	0.1429	YES
#	175	CC1(C)SC2C(NC(=O)CC3=CC=CC=C3)C(=O)N2C1C(O)=O	-4.13978	0	-0.4437	0.4437	TN	0.0971	YES
-	176	CC[C@H](C)[C@H](NC(=O)[C@H](CC(C)C)NC(=O)[C@H](CO)NC(=O)[C@H](CC1=CN=CN1)NC(=O)[C@@H](NC(=O)[C@H](CC(C)C)NC(=O)[C@H](CO)NC(=O)[C@@H](NC(=O)[C@H](CC1=CC=C(O)C=C1)NC(C)=O)[C@@H](C)O)[C@@H](C)CC)C(=O)N[C@@H](CCC(O)=O)C(=O)N[C@@H](CCC(O)=O)C(=O)N[C@@H](CO)C(=O)N[C@@H](CCC(N)=O)C(=O)N[C@@H](CC(N)=O)C(=O)N[C@@H](CCC(N)=O)C(=O)N[C@@H](CCC(N)=O)C(=O)N[C@@H](CCC(O)=O)C(=O)N[C@@H](CCCCN)C(=O)N[C@@H](CC(N)=…	1.66535	1	0.8526	0.1474	TP	0.6727	YES
-	177	C(OC1=CC=C2OCOC2=C1)[C@@H]1CNCC[C@H]1C1=CC=CC=C1	3.23255	1	1.2026	-0.2026	TP	0.0692	YES
#	178	CCNC(=O)N(CCCN(C)C)C(=O)C1CC2C(CC3=CNC4=CC=CC2=C34)N(CC=C)C1	-10.0024	0	-1.7529	1.7529	TN	0.1693	YES
+	179	COC1=CC=C(C=C1C12CC3CC(CC(C3)C1)C2)C1=CC=C2C=C(C=CC2=C1)C(O)=O	-1.49479	0	0.1469	-0.1469	TN	0.1297	YES
*	180	CC1=CC(\C=C\C#N)=CC(C)=C1NC1=CC=NC(NC2=CC=C(C=C2)C#N)=N1	4.32826	1	1.4473	-0.4473	TP	0.2115	YES
*	181	NC1=NC2=CC=C(OC(F)(F)F)C=C2S1	-13.8892	1	-2.6209	3.6209	FN	0.1685	YES
*	182	CC(=O)N1CCN(CC1)C1=CC=C(OCC2COC(CN3C=CN=C3)(O2)C2=CC=C(Cl)C=C2Cl)C=C1	-10.0708	0	-1.7682	1.7682	TN	1.1815	No
*	183	NCC1=CC=C(C=C1)S(N)(=O)=O	-2.97578	0	-0.1838	0.1838	TN	1.0506	No
#	184	CCCN(CCOC1=C(Cl)C=C(Cl)C=C1Cl)C(=O)N1C=CN=C1	4.82404	1	1.558	-0.558	TP	0.0884	YES
#	185	CC(C)(C)NC(=O)[C@@H]1C[C@@H]2CCCC[C@@H]2CN1C[C@@H](O)[C@H](CC1=CC=CC=C1)NC(=O)[C@H](CC(N)=O)NC(=O)C1=CC=C2C=CC=CC2=N1	1.34121	1	0.7802	0.2198	TP	0.1324	YES
*	186	CCCCCC(O)C=CC1C(O)CC(O)C1CC=CCCCC(O)=O	0.22365	0	0.5307	-0.5307	FP	0.0374	YES
-	187	CCCNCC(O)COC1=C(C=CC=C1)C(=O)CCC1=CC=CC=C1	1.61346	1	0.841	0.159	TP	0.0561	YES
*	188	CC(C)CN(C[C@@H](OP([O-])([O-])=O)[C@H](CC1=CC=CC=C1)NC(=O)O[C@H]1CCOC1)S(=O)(=O)C1=CC=C(N)C=C1	2.30756	1	0.996	0.004	TP	0.1232	YES
#	189	OC1=CC=C(C=C1)C1=C(C(=O)C2=CC=C(OCCN3CCCCC3)C=C2)C2=CC=C(O)C=C2S1	-11.1055	0	-1.9993	1.9993	TN	0.1466	YES
#	190	CCOC(=O)[C@H](CCC1=CC=CC=C1)N[C@@H](C)C(=O)N1[C@H]2CCC[C@H]2C[C@H]1C(O)=O	3.69759	1	1.3064	-0.3064	TP	0.066	YES
*	191	CC12CCC3C(CCC4=C3C=CC(O)=C4)C1CCC2O	-11.4572	0	-2.0778	2.0778	TN	0.1643	YES
-	192	CC(C)[C@H](NC(=O)N(C)CC1=CSC(=N1)C(C)C)C(=O)N[C@H](C[C@H](O)[C@H](CC1=CC=CC=C1)NC(=O)OCC1=CN=CS1)CC1=CC=CC=C1	1.1813	1	0.7445	0.2555	TP	0.1471	YES
*	193	OC(=O)C1=CC(=CC=C1O)C1=CC=C(F)C=C1F	8.56032	1	2.3923	-1.3923	TP	0.1082	YES
#	194	CC1=C(CCC(O)=O)/C2=C/C3=C(CCC(O)=O)C(C)=C([N-]3)\C=C3/N=C(/C=C4\N=C(\C=C\1/[N-]\2)C(C)=C4C=C)C(C)=C3C=C	0.69802	1	0.6366	0.3634	TP	0.3225	YES
-	195	CC[C@H]1OC(=O)[C@H](C)C(=O)[C@H](C)[C@@H](O[C@@H]2O[C@H](C)C[C@@H]([C@H]2O)N(C)C)[C@@](C)(C[C@@H](C)C(=O)[C@@H](C)[C@H]2N(CCCCN3C=NC(=C3)C3=CC=CN=C3)C(=O)O[C@]12C)OC	-0.96175	0	0.2659	-0.2659	TN	0.1795	YES
+	196	NC1=CC=C(N=NC2=CC=CC=C2)C(N)=N1	-1.08294	0	0.2389	-0.2389	TN	0.0776	YES
*	197	NCCCC(O)=O	0.72297	0	0.6422	-0.6422	FP	0.011	YES
*	198	CC1CC2C3CCC4=CC(=O)C=CC4(C)C3(F)C(O)CC2(C)C1(O)C(=O)CO	0.03169	0	0.4878	-0.4878	TN	0.2328	YES
-	199	C(NC1=C2NC=NC2=NC=N1)C1=CC=CO1	0.6612	0	0.6284	-0.6284	FP	0.0802	YES
*	200	C1C2CNCC1C1=C2C=C2N=CC=NC2=C1	0.99618	1	0.7032	0.2968	TP	0.0853	YES
*	201	NC(=O)CCC1NC(=O)C(CC2=CC=CC=C2)NC(=O)C(CC2=CC=C(O)C=C2)NC(=O)CCSSCC(NC(=O)C(CC(N)=O)NC1=O)C(=O)N1CCCC1C(=O)NC(CCCN=C(N)N)C(=O)NCC(N)=O	6.79992	0	1.9992	-1.9992	FP	0.2166	YES
*	202	ClCCN(CCCl)P1(=O)NCCCO1	0.02965	1	0.4873	0.5127	FN	4.0572	No
*	203	NC1=CC(=NC(=N)N1O)N1CCCCC1	0.01884	0	0.4849	-0.4849	TN	0.0531	YES
*	204	COC1=CC(=CC(OC)=C1O)[C@H]1[C@@H]2[C@H](COC2=O)[C@H](O[C@@H]2O[C@@H]3CO[C@H](O[C@H]3[C@H](O)[C@H]2O)C2=CC=CS2)C2=C1C=C1OCOC1=C2	2.25489	1	0.9843	0.0157	TP	0.1759	YES
+	205	OC12CC3CC(C1)CC(C3)(C2)NCC(=O)N1CCCC1C#N	-1.51694	0	0.142	-0.142	TN	1.106	No
#	206	COC1=CC=C2[N-]C(=NC2=C1)[S@@](=O)CC1=C(C)C(OC)=C(C)C=N1	5.26783	1	1.6571	-0.6571	TP	0.0904	YES
-	207	COC1=CC2=CC=C(C=C2C=C1)[C@H](C)C(O)=O	2.73855	1	1.0923	-0.0923	TP	0.0521	YES
+	208	[O-]C(=O)P([O-])([O-])=O	2.39897	1	1.0164	-0.0164	TP	0.0636	YES
-	209	OC(=O)C1=CC=C(C=C1)N1N=C(N=C1C1=C(O)C=CC=C1)C1=C(O)C=CC=C1	2.42352	1	1.0219	-0.0219	TP	1.0996	No
*	210	CC1C2CC3=C(C=C(O)C=C3)C1(C)CCN2CC=C(C)C	-2.70932	0	-0.1243	0.1243	TN	0.0866	YES
+	211	NC1=CC=C(C=C1)S(=O)(=O)NC1=NC=CC=N1	0.29707	0	0.5471	-0.5471	FP	0.0801	YES
*	212	CCN1C=C(C(O)=O)C(=O)C2=C1C(F)=C(N1CCNC(C)C1)C(F)=C2	7.50106	1	2.1558	-1.1558	TP	0.1545	YES
#	213	CC(C)NCC(O)C1=CC=C(O)C(O)=C1	-2.0127	0	0.0313	-0.0313	TN	0.0336	YES
#	214	CO[C@H]1O[C@H](COS([O-])(=O)=O)[C@@H](O[C@@H]2O[C@H]([C@@H](O[C@H]3O[C@H](COS([O-])(=O)=O)C(O[C@@H]4O[C@@H]([C@@H](O[C@H]5O[C@H](COS([O-])(=O)=O)[C@@H](O)[C@H](O)[C@H]5NS([O-])(=O)=O)[C@H](O)[C@H]4O)C([O-])=O)[C@H](OS([O-])(=O)=O)[C@H]3NS([O-])(=O)=O)[C@H](O)[C@H]2OS([O-])(=O)=O)C([O-])=O)[C@H](O)[C@H]1NS([O-])(=O)=O	18.0366	0	4.5085	-4.5085	FP	0.443	YES
+	215	C[C@]12CCC3[C@@H](CC[C@H]4NC(=O)C=C[C@]34C)[C@@H]1CC[C@@H]2C(=O)NC1=CC(=CC=C1C(F)(F)F)C(F)(F)F	-1.80573	0	0.0775	-0.0775	TN	2.3045	No
*	216	NC1=NC(=CS1)C(=C\CC(O)=O)\C(=O)N[C@H]1[C@H]2SCC=C(N2C1=O)C(O)=O	6.78359	1	1.9956	-0.9956	TP	0.1905	YES
#	217	CC12CC(O)C3C(CCC4=CC(=O)CCC34C)C1CCC2(O)C(=O)CO	-5.98569	0	-0.8559	0.8559	TN	0.1635	YES
+	218	CC(C)CCCC(C)CCCC(C)CCCC1(C)CCC2=C(C)C(OC(=O)CCC(=O)OCCO)=C(C)C(C)=C2O1	-0.48191	0	0.3731	-0.3731	TN	1.0809	No
-	219	CCN(CC)C(=O)NC1=CC=C(OCC(O)CNC(C)(C)C)C(=C1)C(C)=O	-0.1512	0	0.4469	-0.4469	TN	0.0629	YES
#	220	CCCCC(C)(C)C(O)C=CC1C(O)CC(=O)C1CCCCC=CC(=O)OC	0.67186	0	0.6307	-0.6307	FP	0.0478	YES
+	221	COC1=CC2=C(C=C1OC)[C@@H](CN(C)CCCN1CCC3=C(CC1=O)C=C(OC)C(OC)=C3)C2	-0.35845	0	0.4007	-0.4007	TN	0.1144	YES
*	222	CC(N)(CC1=CC=C(O)C(O)=C1)C(O)=O	-0.80839	0	0.3002	-0.3002	TN	0.0442	YES
#	223	O=C1N(C2CCC(=O)NC2=O)C(=O)C2=C1C=CC=C2	0.85447	1	0.6715	0.3285	TP	0.0752	YES
*	224	CN1CCCC1CCOC(C)(C1=CC=CC=C1)C1=CC=C(Cl)C=C1	2.6674	0	1.0764	-1.0764	FP	0.0663	YES
-	225	CC(C)CC(NC(=O)CNC(=O)C(CC1=CC=C(O)C=C1)NC(=O)C(CO)NC(=O)C(CC1=CNC2=CC=CC=C12)NC(=O)C(CC1=CN=CN1)NC(=O)C1CCC(=O)N1)C(=O)NC(CCCN=C(N)N)C(=O)N1CCCC1C(=O)NCC(N)=O	-1.61446	0	0.1202	-0.1202	TN	0.2326	YES
#	226	NC(=O)C1CCCN1C(=O)C(CC1=CN=CN1)NC(=O)C1CCC(=O)N1	-0.60376	0	0.3459	-0.3459	TN	0.0747	YES
+	227	NC1=NC2=C(N=CN2COCCO)C(=O)N1	0.6168	1	0.6184	0.3816	TP	0.0729	YES
#	228	CC(=O)C1(O)CCC2C3C=C(Cl)C4=CC(=O)C5CC5C4(C)C3CCC12C	-10.0838	0	-1.7711	1.7711	TN	0.2699	YES
-	229	CCCCCCCCCC(=O)NC(CC1=CNC2=CC=CC=C12)C(=O)NC(CC(N)=O)C(=O)NC(CC(O)=O)C(=O)NC1C(C)OC(=O)C(CC(=O)C2=C(N)C=CC=C2)NC(=O)C(NC(=O)C(CO)NC(=O)CNC(=O)C(CC(O)=O)NC(=O)C(C)NC(=O)C(CC(O)=O)NC(=O)C(CCCN)NC(=O)CNC1=O)C(C)CC(O)=O	-0.82455	1	0.2966	0.7034	FN	0.2648	YES
-	230	CO\N=C(/C(=O)N[C@H]1[C@H]2SCC(COC(N)=O)=C(N2C1=O)C(O)=O)C1=CC=CO1	2.66068	1	1.0749	-0.0749	TP	0.121	YES
*	231	CC(C)(O\N=C(/C(=O)N[C@H]1[C@H]2SCC(C[N+]3=CC=CC=C3)=C(N2C1=O)C([O-])=O)C1=CSC(N)=N1)C(O)=O	-6.19934	1	-0.9037	1.9037	FN	0.188	YES
+	232	CC(=O)OC[C@H]1O[C@@H]([S-])[C@H](OC(C)=O)[C@@H](OC(C)=O)[C@@H]1OC(C)=O	2.24939	1	0.983	0.017	TP	1.0414	No
+	233	OC(=O)C1=CC(=CC=C1O)N=NC1=CC=C(O)C(=C1)C(O)=O	1.3647	1	0.7855	0.2145	TP	0.0725	YES
*	234	CCCC(C)(COC(N)=O)COC(=O)NC(C)C	-0.37216	0	0.3976	-0.3976	TN	0.0351	YES
+	235	CCCCCCCCCCC[C@@H](C[C@@H]1OC(=O)[C@H]1CCCCCC)OC(=O)[C@H](CC(C)C)NC=O	1.20866	1	0.7506	0.2494	TP	0.0462	YES
#	236	COC1=CC=C2N=C(NC2=C1)[S@](=O)CC1=C(C)C(OC)=C(C)C=N1	3.42784	1	1.2462	-0.2462	TP	0.0892	YES
*	237	NC1=C2N=CN([C@H]3C[C@H](O)[C@@H](CO)O3)C2=NC(Cl)=N1	8.25053	1	2.3231	-1.3231	TP	0.1121	YES
-	238	OC(=O)CC[Ge](=O)O[Ge](=O)CCC(O)=O	1.15374	1	0.7384	0.2616	TP	0.021	YES
-	239	C[C@@H](O)[C@@H]1[C@H]2[C@@H](C)C(S[C@@H]3CN[C@H](CNS(N)(=O)=O)C3)=C(N2C1=O)C(O)=O	-2.49277	0	-0.0759	0.0759	TN	2.1193	No
#	240	CC(C)CC1N2C(=O)C(NC(=O)C3CN(C)C4CC5=C(Br)NC6=CC=CC(=C56)C4=C3)(OC2(O)C2CCCN2C1=O)C(C)C	-3.47536	0	-0.2954	0.2954	TN	0.3268	YES
#	241	N[C@@H](C(=O)N[C@H]1[C@H]2SCC(Cl)=C(N2C1=O)C(O)=O)C1=CC=CC=C1	0.57981	1	0.6102	0.3898	TP	0.0995	YES
-	242	N[C@H](CCCN=C(N)N)C(=O)NC(CCCN=C(N)N)C(=O)N1CCCC1C(=O)N1C[C@H](O)CC1C(=O)NCC(=O)N[C@@H](CC1=CC=CS1)C(=O)N[C@@H](CO)C(=O)N1CC2=C(CC1C(=O)N1[C@H]3CCCC[C@H]3CC1C(=O)N[C@@H](CCCN=C(N)N)C(O)=O)C=CC=C2	-1.90078	0	0.0563	-0.0563	TN	0.252	YES
-	243	CC(N)C12CC3CC(CC(C3)C1)C2	-0.72151	0	0.3196	-0.3196	TN	0.0617	YES
+	244	CC1=C(C=C2C(=C1)C(C)(C)CCC2(C)C)C(=C)C1=CC=C(C=C1)C(O)=O	-0.04885	1	0.4698	0.5302	FN	0.086	YES
*	245	CC1=CC(NC(=O)C2=C(C)C=CC=C2)=CC=C1C(=O)N1CCCC(O)C2=C1C=CC(Cl)=C2	0.4402	1	0.579	0.421	TP	0.1111	YES
+	246	CN1C2=C(C3=CC=CC=C13)C(=O)N(CC1=C(C)NC=N1)CC2	-1.66703	0	0.1084	-0.1084	TN	0.113	YES
-	247	NCCCC(N)(C(F)F)C(O)=O	-0.00981	0	0.4785	-0.4785	TN	0.0945	YES
#	248	C[C@H]1CN(C[C@@H](C)N1)C1=C(F)C2=C(C(N)=C1F)C(=O)C(=CN2C1CC1)C(O)=O	10.6076	1	2.8495	-1.8495	TP	0.1642	YES
#	249	CC1COC2=C(N3CCN(C)CC3)C(F)=CC3=C2N1C=C(C(O)=O)C3=O	2.81724	1	1.1098	-0.1098	TP	0.1566	YES
#	250	CN(C)C(=N)N=C(N)N	0.44508	0	0.5801	-0.5801	FP	0.0314	YES
#	251	CC(N)COC1=C(C)C=CC=C1C	2.04434	0	0.9372	-0.9372	FP	0.036	YES
#	252	N[C@@H](CC(=O)N1CCN2C(C1)=NN=C2C(F)(F)F)CC1=C(F)C=C(F)C(F)=C1	3.72706	1	1.313	-0.313	TP	0.3239	YES
-	253	CC1CC(=O)NN=C1C1=CC=C(NN=C(C#N)C#N)C=C1	-2.70549	0	-0.1234	0.1234	TN	0.1251	YES
*	254	CC1=C(O)C(CO)=C(CO)C=N1	-4.09266	0	-0.4332	0.4332	TN	0.0395	YES
-	255	COC(=O)C1=C(C)NC(C)=C(C1C1=CC=CC2=NON=C12)C(=O)OC(C)C	-1.77968	0	0.0833	-0.0833	TN	0.0896	YES
*	256	CC(O)C(C)C1OC1CC1COC(CC(C)=CC(=O)OCCCCCCCCC(O)=O)C(O)C1O	-1.01437	0	0.2542	-0.2542	TN	0.0686	YES
#	257	CO\N=C1/CN(CC1CN)C1=NC2=C(C=C1F)C(=O)C(=CN2C1CC1)C(O)=O	6.46239	1	1.9238	-0.9238	TP	0.1338	YES
-	258	C[C@]1(O)CC[C@H]2[C@@H]3CC[C@H]4CC(=O)OC[C@]4(C)[C@H]3CC[C@]12C	-2.85154	0	-0.1561	0.1561	TN	0.0991	YES
+	259	O[C@H](CC=O)C=O	0.20027	1	0.5254	0.4746	TP	0.0174	YES
-	260	NC(CCCN=C(N)N)C(O)=O	-0.38189	0	0.3954	-0.3954	TN	0.0312	YES
*	261	CCN1C=C(C(O)=O)C(=O)C2=C1C=C(N1CCNCC1)C(F)=C2	6.70629	1	1.9783	-0.9783	TP	0.1151	YES
*	262	CCC(=O)OCC(=O)C1(OC(=O)CC)C(C)CC2C3CCC4=CC(=O)C=CC4(C)C3(Cl)C(O)CC12C	0.48771	0	0.5896	-0.5896	FP	0.21	YES
+	263	OCC(O)CO	-2.02709	0	0.028	-0.028	TN	0.014	YES
+	264	S=C1N=CNC2=C1NC=N2	-2.00905	0	0.0321	-0.0321	TN	2.0606	No
+	265	CCS(=O)(=O)CCN1C(C)=NC=C1[N+]([O-])=O	-0.45631	0	0.3788	-0.3788	TN	0.0709	YES
#	266	OC1=CC=C(C=C1)C1C[NH2+]CCC2=C1C=C(O)C(O)=C2Cl	5.03971	0	1.6061	-1.6061	FP	0.0756	YES
+	267	CC(=O)NCCCS(O)(=O)=O	0.83961	1	0.6682	0.3318	TP	0.039	YES
-	268	NC(CC1=CC(I)=C(OC2=CC=C(O)C(I)=C2)C(I)=C1)C(O)=O	-1.46719	0	0.1531	-0.1531	TN	15.0665	No
#	269	CCCC[N+]1(C)C2CC(CC1C1OC21)OC(=O)C(CO)C1=CC=CC=C1	-3.93917	0	-0.3989	0.3989	TN	0.0822	YES
#	270	NC1=NC(NC2CC2)=C2N=CN([C@@H]3C[C@H](CO)C=C3)C2=N1	1.19681	1	0.748	0.252	TP	0.1167	YES
*	271	CCCCNC(=O)NS(=O)(=O)C1=CC=C(C)C=C1	-1.92559	0	0.0507	-0.0507	TN	0.068	YES
-	272	C#CCN[C@@H]1CCC2=C1C=CC=C2	3.12461	1	1.1785	-0.1785	TP	0.054	YES
*	273	CO[C@@H]1C[C@@H](CC[C@H]1O)\C=C(/C)[C@H]1OC(=O)[C@@H]2CCCCN2C(=O)C(=O)[C@]2(O)O[C@@H]([C@H](C[C@H]2C)OC)[C@H](C[C@@H](C)C\C(C)=C/[C@@H](CC=C)C(=O)C[C@H](O)[C@H]1C)OC	10.9546	1	2.927	-1.927	TP	0.2016	YES
+	274	O=C1N(C[C@@H]2CCCC3=C2C1=CC=C3)[C@@H]1CN2CCC1CC2	-1.44271	0	0.1585	-0.1585	TN	0.0946	YES
#	275	CCC(=O)[C@@]1(C)[C@H](C)CC2C3CCC4=CC(=O)C=C[C@]4(C)C3[C@@H](O)C[C@]12C	-0.52058	0	0.3645	-0.3645	TN	0.1546	YES
-	276	CC(C)C[C@H](CN)CC(O)=O	-0.16059	1	0.4449	0.5551	FN	0.0147	YES
*	277	CCCC(=O)OC1(C(C)CC2C3CCC4=CC(=O)C=CC4(C)C3(F)C(=O)CC12C)C(=O)CCl	-0.5399	0	0.3601	-0.3601	TN	1.2371	No
#	278	OCCN1CC(O)C(O)C(O)C1CO	-0.8951	0	0.2808	-0.2808	TN	0.0348	YES
-	279	CNCCC(OC1=CC=C(C=C1)C(F)(F)F)C1=CC=CC=C1	-1.34113	1	0.1812	0.8188	FN	0.1497	YES
*	280	CNS(=O)(=O)CC1=CC=C2NC=C(CCN(C)C)C2=C1	2.50949	1	1.0411	-0.0411	TP	1.084	No
*	281	C\C(\C=C\C1=C(C)CCCC1(C)C)=C/C=C/C(/C)=C/C(O)=O	2.64049	1	1.0704	-0.0704	TP	0.1586	YES
#	282	CC1(O)CCC2C3CCC4=CC(=O)CCC4(C)C3(F)C(O)CC12C	-0.30732	0	0.4121	-0.4121	TN	0.2127	YES
+	283	CN(C)CCCN1C2=C(CCC3=C1C=C(Cl)C=C3)C=CC=C2	0.99592	1	0.7031	0.2969	TP	0.0933	YES
-	284	CC(C)CC1=CC=C(C=C1)C(C)C(O)=O	-0.20399	1	0.4352	0.5648	FN	0.033	YES
#	285	C[C@@H](C1=C(F)C=NC=N1)[C@](O)(CN1C=NC=N1)C1=CC=C(F)C=C1F	9.30852	1	2.5594	-1.5594	TP	0.1911	YES
#	286	COCCOC(=O)C1=C(C)NC(C)=C(C1C1=CC=CC(=C1)[N+]([O-])=O)C(=O)OC(C)C	-2.52502	0	-0.0831	0.0831	TN	0.0853	YES
-	287	COC1=CC(OC)=C(Cl)C2=C1C(=O)C1(O2)C(C)CC(=O)C=C1OC	-1.06077	0	0.2438	-0.2438	TN	0.0876	YES
-	288	NCC1CCC(CC1)C(O)=O	0.80901	1	0.6614	0.3386	TP	0.019	YES
*	289	CC[NH+](CC)CCOC1=CC=C(C=C1)C(=C(\Cl)C1=CC=CC=C1)\C1=CC=CC=C1	3.28016	1	1.2132	-0.2132	TP	0.1023	YES
*	290	OCCNCCNC1=CC=C(NCCNCCO)C2=C1C(=O)C1=C(C(O)=CC=C1O)C2=O	3.46108	1	1.2536	-0.2536	TP	0.1054	YES
+	291	CC(C(O)=O)C1=CC=C(C=C1)C(=O)C1=CC=CS1	0.37421	0	0.5643	-0.5643	FP	0.057	YES
+	292	COC(=O)C1=C(C)NC(C)=C(C1C1=C(C=CC=C1)[N+]([O-])=O)C(=O)OCC(C)C	-2.80462	0	-0.1456	0.1456	TN	0.0806	YES
-	293	C[C@H](CC1=CC=CC=C1)N(C)CC#C	1.85437	1	0.8948	0.1052	TP	0.0502	YES
-	294	NC1=CC=CC2=C1C(=O)N(C1CCC(=O)NC1=O)C2=O	-0.00919	1	0.4787	0.5213	FN	0.0619	YES
*	295	CCN(CC)C(C)C(=O)C1=CC=CC=C1	-0.92273	0	0.2747	-0.2747	TN	0.0302	YES
+	296	O=C(O[C@H]1CN2CCC1CC2)N1CCC2=C(C=CC=C2)[C@@H]1C1=CC=CC=C1	1.52137	1	0.8205	0.1795	TP	0.095	YES
*	297	CCC(=O)N(C1=CC=CC=C1)C1(CCN(CCC(=O)OC)CC1)C(=O)OC	-1.681	1	0.1053	0.8947	FN	0.0533	YES
-	298	CCC1(CCC(=O)NC1=O)C1=CC=C(N)C=C1	-1.85709	0	0.066	-0.066	TN	0.0408	YES
#	299	CC1CC2C3CCC(O)(C(C)=O)C3(C)CC(O)C2(F)C2(C)C=CC(=O)C=C12	4.6983	0	1.5299	-1.5299	FP	0.1474	YES
*	300	COC1=CC=C(CCN(C)CCCC(C#N)(C(C)C)C2=CC=C(OC)C(OC)=C2)C=C1OC	1.01447	0	0.7073	-0.7073	FP	0.1107	YES
*	301	CC(C)NCC(O)COC1=C(OCC=C)C=CC=C1	-2.17218	0	-0.0044	0.0044	TN	0.0405	YES
#	302	O[C@@H]1CO[C@@H](O[C@@H]2CO[C@@H](O)[C@H](OS(O)(=O)=O)[C@H]2OS(O)(=O)=O)[C@H](OS(O)(=O)=O)[C@H]1OS(O)(=O)=O	9.42058	0	2.5844	-2.5844	FP	0.2044	YES
*	303	CC(=O)[C@@]1(O)CC[C@H]2[C@@H]3CCC4=CC(=O)CC[C@]4(C)[C@H]3CC[C@]12C	-4.12268	0	-0.4399	0.4399	TN	0.1265	YES
+	304	CNC1(CCCCC1=O)C1=C(Cl)C=CC=C1	0.48426	0	0.5889	-0.5889	FP	0.0449	YES
#	305	NC1=C(F)C=NC(=O)N1	-1.21861	0	0.2086	-0.2086	TN	0.069	YES
*	306	OC(=O)C1=C(O)C=CC=C1	-1.37178	0	0.1744	-0.1744	TN	0.025	YES
-	307	CC[C@H]1OC(=O)[C@H](C)[C@@H](O[C@H]2C[C@@](C)(OC)[C@@H](O)[C@H](C)O2)[C@H](C)[C@@H](O[C@@H]2O[C@H](C)C[C@@H]([C@H]2O)N(C)C)[C@@](C)(C[C@@H](C)C(=O)[C@H](C)[C@@H](O)[C@]1(C)O)OC	1.24585	1	0.7589	0.2411	TP	0.1078	YES
+	308	CC[C@H]1OC(=O)[C@H](C)[C@@H](O[C@H]2C[C@@](C)(OC)[C@@H](O)[C@H](C)O2)[C@H](C)[C@@H](O[C@@H]2O[C@H](C)C[C@@H]([C@H]2O)N(C)C)[C@](C)(O)C[C@@H](C)CN(C)[C@H](C)[C@@H](O)[C@]1(C)O	3.24233	1	1.2048	-0.2048	TP	0.1038	YES
-	309	CC(C)C1=C(C(=O)NC2=CC=CC=C2)C(=C(N1CC[C@@H](O)C[C@@H](O)CC([O-])=O)C1=CC=C(F)C=C1)C1=CC=CC=C1	0.08553	1	0.4998	0.5002	FN	0.1492	YES
-	310	COC1=C(OCC2CCN(C)CC2)C=C2N=CN=C(NC3=CC=C(Br)C=C3F)C2=C1	0.75081	1	0.6484	0.3516	TP	0.1751	YES
-	311	CCCCCCCCCCCCCCCCCCCCCCO	-1.68717	0	0.104	-0.104	TN	0.0227	YES
+	312	OCC1OC(CC1O)N1C=C(I)C(=O)NC1=O	-1.72251	0	0.0961	-0.0961	TN	6.0529	No
+	313	CC1(C)SC2C(NC(=O)C(N)C3=CC=CC=C3)C(=O)N2C1C([O-])=O	-2.23291	0	-0.0179	0.0179	TN	0.1053	YES
*	314	CC(=O)O[C@H]1[C@H](CC2C3CCC4C[C@H](O)[C@H](C[C@]4(C)C3CC[C@]12C)N1CCOCC1)[N+]1(CC=C)CCCC1	-1.08829	0	0.2377	-0.2377	TN	0.1833	YES
+	315	[O-]C(=O)C1=CC=CN=C1	-0.82893	0	0.2956	-0.2956	TN	0.0295	YES
-	316	CC1=C(SC=C1)C(=CCCN1CCC[C@H](C1)C(O)=O)C1=C(C)C=CS1	1.56228	1	0.8296	0.1704	TP	0.0826	YES
+	317	NC1=NN=C(C(N)=N1)C1=CC=CC(Cl)=C1Cl	1.87067	1	0.8985	0.1015	TP	0.1051	YES
#	318	CC1=NC2=C(CCN(C(=O)C3=CC=C(NC(=O)C4=C(C=CC=C4)C4=CC=CC=C4)C=C3)C3=C2C=CC=C3)N1	-4.252	0	-0.4688	0.4688	TN	0.3216	YES
-	319	C(C(C1CCCCC1)C1CCCCC1)C1CCCCN1	-0.74992	0	0.3132	-0.3132	TN	0.033	YES
*	320	CCN(CC)CCOC(=O)C1=CC=C(N)C=C1Cl	0.35594	0	0.5602	-0.5602	FP	0.0516	YES
#	321	CCN(CCCCOC(=O)C1=CC=C(OC)C(OC)=C1)C(C)CC1=CC=C(OC)C=C1	-3.09013	0	-0.2093	0.2093	TN	0.0659	YES
#	322	CC(C)C1=CC=C2OC3=C(C=C(C(O)=O)C(N)=N3)C(=O)C2=C1	4.80926	0	1.5547	-1.5547	FP	0.1134	YES
#	323	[O-][N+](=O)OCCNC(=O)C1=CC=CN=C1	-1.9967	0	0.0348	-0.0348	TN	0.0519	YES
-	324	CCC1=C2CN3C(=CC4=C(COC(=O)[C@]4(O)CC)C3=O)C2=NC2=CC=C(OC(=O)N3CCC(CC3)N3CCCCC3)C=C12	2.5081	1	1.0408	-0.0408	TP	0.2523	YES
-	325	CN(CC=CC#CC(C)(C)C)CC1=C2C=CC=CC2=CC=C1	-1.73261	0	0.0938	-0.0938	TN	0.0832	YES
+	326	CC(C)(C)NCC(O)COC1=C2CC(O)C(O)CC2=CC=C1	-0.23683	0	0.4278	-0.4278	TN	0.0549	YES
+	327	NC(=O)N[C@@H](CCC(O)=O)C(O)=O	0.53617	0	0.6004	-0.6004	FP	0.023	YES
#	328	NC1=NC(=O)N(C=C1)[C@@H]1O[C@H](CO)[C@@H](O)C1(F)F	3.07804	1	1.1681	-0.1681	TP	0.0889	YES
-	329	NC1=NC(=O)N(C=C1F)[C@@H]1CS[C@H](CO)O1	1.57364	1	0.8321	0.1679	TP	0.074	YES
*	330	CC(CCC(O)=O)C1CCC2C3C(O)CC4CC(O)CCC4(C)C3CC(O)C12C	1.84881	0	0.8936	-0.8936	FP	0.1836	YES
#	331	CO[C@@H]1C[C@H](C[C@@H](C)[C@@H]2CC(=O)[C@H](C)\C=C(C)/[C@@H](O)[C@@H](OC)C(=O)[C@H](C)C[C@H](C)\C=C\C=C\C=C(C)\[C@H](C[C@@H]3CC[C@@H](C)[C@@](O)(O3)C(=O)C(=O)N3CCCC[C@H]3C(=O)O2)OC)CC[C@H]1OCCO	-2.84565	1	-0.1547	1.1547	FN	0.36	YES
*	332	CC(O)C(O)=O	-0.28745	0	0.4165	-0.4165	TN	0.011	YES
+	333	NCCCC[C@H](NC(=O)[C@@H]1CCCN1C(=O)[C@@H]1CSSC[C@H](NC(=O)CNC(=O)CNC(=O)CN)C(=O)N[C@@H](CC2=CC=C(O)C=C2)C(=O)N[C@@H](CC2=CC=CC=C2)C(=O)N[C@@H](CCC(N)=O)C(=O)N[C@@H](CC(N)=O)C(=O)N1)C(=O)NCC(N)=O	-1.62424	0	0.118	-0.118	TN	0.2281	YES
#	334	O=C1NC(=O)C(N1)(C1=CC=CC=C1)C1=CC=CC=C1	1.95576	1	0.9175	0.0825	TP	0.0646	YES
-	335	NCCCC[C@H](N[C@@H](CCC1=CC=CC=C1)C(O)=O)C(=O)N1CCC[C@H]1C(O)=O	2.76598	1	1.0984	-0.0984	TP	0.0565	YES
*	336	CC1=NC=C(N=C1)C(=O)NCCC1=CC=C(C=C1)S(=O)(=O)NC(=O)NC1CCCCC1	-0.78785	0	0.3048	-0.3048	TN	0.0979	YES
-	337	CC(C)(C)NCC(O)COC1=C2CCC(=O)NC2=CC=C1	-0.848	0	0.2913	-0.2913	TN	0.0548	YES
#	338	CCCCCN(C)CCC(O)(P(O)(O)=O)P(O)(O)=O	1.02438	1	0.7095	0.2905	TP	0.1268	YES
#	339	CN(C)C\C=C\C(=O)NC1=C(O[C@H]2CCOC2)C=C2N=CN=C(NC3=CC=C(F)C(Cl)=C3)C2=C1	12.1542	1	3.1949	-2.1949	TP	0.2946	YES
*	340	CN1C2CC(CC1C1OC21)OC(=O)C(CO)C1=CC=CC=C1	0.58744	0	0.6119	-0.6119	FP	0.0805	YES
-	341	CCCN1C[C@H](CSC)C[C@H]2[C@H]1CC1=CNC3=CC=CC2=C13	2.41831	1	1.0207	-0.0207	TP	0.0865	YES
#	342	CC#CC1(O)CCC2C3CCC4=CC(=O)CCC4=C3C(CC12C)C1=CC=C(C=C1)N(C)C	-2.40796	0	-0.057	0.057	TN	0.2363	YES
*	343	CC(N)(CC1=CC=C(O)C=C1)C(O)=O	-1.07553	0	0.2405	-0.2405	TN	0.0403	YES
+	344	CC[N+](C)(C)CC1=C(Br)C=CC=C1	-0.50461	0	0.368	-0.368	TN	0.0655	YES
*	345	COC1=C(OCC(O)COC(N)=O)C=CC=C1	-0.98196	0	0.2614	-0.2614	TN	0.0412	YES
+	346	COC(=O)C1=C(C)NC(C)=C(C1C1=CC=CC(=C1)[N+]([O-])=O)C(=O)OCC[NH+](C)CC1=CC=CC=C1	-1.84361	0	0.069	-0.069	TN	0.0987	YES
#	347	NC(N)=NC(=O)C1=NC(Cl)=C(N)N=C1N	-2.20708	0	-0.0121	0.0121	TN	0.0673	YES
*	348	NC1=NC2=C(C(CCC3=CC=C(C=C3)C(=O)N[C@@H](CCC(O)=O)C(O)=O)=CN2)C(=O)N1	-1.08556	1	0.2383	0.7617	FN	0.1244	YES
#	349	O=C1[C@H]2[C@@H]3CC[C@@H](C3)[C@H]2C(=O)N1C[C@@H]1CCCC[C@H]1CN1CCN(CC1)C1=NSC2=CC=CC=C12	0.34946	1	0.5588	0.4412	TP	0.1235	YES
*	350	CCOC(=O)C1=C(C)NC(C)=C(C1C1=CC=CC(Cl)=C1Cl)C(=O)OC	2.27035	0	0.9877	-0.9877	FP	0.0822	YES
#	351	NC1=NC(=O)N(C[C@@H](CO)OCP(O)(O)=O)C=C1	-2.33621	1	-0.041	1.041	FN	0.0841	YES
#	352	CC(C)C[C@H](NC(=O)[C@H](CC1=CC=CC=C1)NC(=O)C1=CN=CC=N1)B(O)O	-0.26973	1	0.4205	0.5795	FN	0.0713	YES
*	353	CO[C@@H]1C[C@H](C[C@@H](C)[C@@H]2CC(=O)[C@H](C)\C=C(C)/[C@@H](O)[C@@H](OC)C(=O)[C@H](C)C[C@H](C)\C=C\C=C\C=C(C)\[C@H](C[C@@H]3CC[C@@H](C)[C@@](O)(O3)C(=O)C(=O)N3CCCC[C@H]3C(=O)O2)OC)CC[C@H]1O	-2.59587	1	-0.099	1.099	FN	0.3479	YES
*	354	CCCCNC1=CC=C(C=C1)C(=O)OCCN(C)C	-0.54112	0	0.3599	-0.3599	TN	0.0432	YES
-	355	CC1=CC=C(C=C1)C(=O)C1=CC(O)=C(O)C(=C1)[N+]([O-])=O	0.41088	1	0.5725	0.4275	TP	0.0652	YES
#	356	CCC1=NN(CCCN2CCN(CC2)C2=CC=CC(Cl)=C2)C(=O)N1CCOC1=CC=CC=C1	-3.22913	1	-0.2404	1.2404	FN	0.1324	YES
#	357	CC1=NC(=CC(NC2=NC=C(S2)C(=O)NC2=C(Cl)C=CC=C2C)=N1)N1CCN(CCO)CC1	-10.1817	1	-1.793	2.793	FN	0.1512	YES
-	358	[O-]C(=O)COCC[NH+]1CC[NH+](CC1)[C@H](C1=CC=CC=C1)C1=CC=C(Cl)C=C1	2.95981	1	1.1417	-0.1417	TP	0.0726	YES
-	359	OC(=O)CCNC(=O)C1=CC=C(C=C1)N=NC1=CC=C(O)C(=C1)C(O)=O	2.34048	1	1.0034	-0.0034	TP	0.0817	YES
+	360	COC1=CC=C(C=C1)C(CN(C)C)C1(O)CCCCC1	-0.83929	1	0.2933	0.7067	FN	0.0439	YES
*	361	CC(COC1=CC=CC=C1)N(CCCl)CC1=CC=CC=C1	1.10304	0	0.727	-0.727	FP	1.0532	No
-	362	OC(CNCC(O)C1CCC2=C(O1)C=CC(F)=C2)C1CCC2=C(O1)C=CC(F)=C2	2.29044	1	0.9922	0.0078	TP	0.1806	YES
+	363	CCC(C)C(N)C1=NC(CS1)C(=O)NC(CC(C)C)C(=O)NC(CCC(O)=O)C(=O)NC(C(C)CC)C(=O)NC1CCCCNC(=O)C(CC(N)=O)NC(=O)C(CC(O)=O)NC(=O)C(CC2=CN=CN2)NC(=O)C(CC2=CC=CC=C2)NC(=O)C(NC(=O)C(CCCN)NC1=O)C(C)CC	-1.30642	0	0.189	-0.189	TN	0.2489	YES
+	364	CCC(C)(C)C(=O)O[C@H]1C[C@@H](C)C=C2C=C[C@H](C)[C@H](CC[C@@H]3C[C@@H](O)CC(=O)O3)[C@@H]12	2.3497	1	1.0054	-0.0054	TP	0.0855	YES
+	365	ClCCNP1(=O)OCCCN1CCCl	2.39903	1	1.0164	-0.0164	TP	8.049	No
*	366	CC1=C(CS(=O)C2=NC3=CC=CC=C3N2)N=CC=C1OCC(F)(F)F	3.264	1	1.2096	-0.2096	TP	0.2101	YES
*	367	CC(C)C(C)C=CC(C)C1CCC2C(CCCC12C)=CC=C1CC(O)CCC1=C	-2.60218	0	-0.1004	0.1004	TN	0.0665	YES
*	368	CC(C)CCCC(C)CCCC(C)CCCC(C)=CCC1=C(C)C(=O)C2=C(C=CC=C2)C1=O	-1.51084	0	0.1433	-0.1433	TN	0.0741	YES
-	369	NS(=O)(=O)CC1=NOC2=CC=CC=C12	1.65191	1	0.8496	0.1504	TP	0.0776	YES
*	370	CN(C)CCOC(C1=CC=CC=C1)C1=CC=CC=C1	-0.37755	0	0.3964	-0.3964	TN	0.042	YES
*	371	CC(C)(C)C(=O)OCOP(=O)(COCCN1C=NC2=C(N)N=CN=C12)OCOC(=O)C(C)(C)C	1.43386	1	0.8009	0.1991	TP	0.131	YES
*	372	CCN(CC)CCOC(=O)C1(CCCCC1)C1CCCCC1	-1.80998	0	0.0765	-0.0765	TN	0.0323	YES
-	373	CN1C=CC(=O)C(O)=C1C	3.32805	1	1.2239	-0.2239	TP	0.034	YES
+	374	OC(C(=O)OC1CC2CC[C@@H](C1)[N+]21CCCC1)(C1=CC=CC=C1)C1=CC=CC=C1	0.99025	1	0.7018	0.2982	TP	0.081	YES
+	375	CC(=O)O[C@@]12CO[C@@H]1C[C@H](O)[C@]1(C)[C@@H]2[C@H](OC(=O)C2=CC=CC=C2)[C@]2(O)C[C@H](OC(=O)C(O)[C@@H](NC(=O)OC(C)(C)C)C3=CC=CC=C3)C(C)=C([C@@H](O)C1=O)C2(C)C	1.51048	1	0.818	0.182	TP	0.1802	YES
-	376	CNCC[C@H](OC1=C2C=CC=CC2=CC=C1)C1=CC=CS1	0.62973	1	0.6213	0.3787	TP	0.0705	YES
#	377	CN1CCN(CC1)C1=NC2=C(NC3=C1C=C(C)S3)C=CC=C2	-0.93072	1	0.2729	0.7271	FN	0.0903	YES
-	378	CC[C@H]1[C@@H](O)[C@H]2[C@@H]3CC[C@H]([C@H](C)CCC(O)=O)[C@@]3(C)CC[C@@H]2[C@@]2(C)CC[C@@H](O)C[C@@H]12	-2.69001	0	-0.12	0.12	TN	0.0632	YES
*	379	NC1=NC(=CS1)C(=N\O)\C(=O)N[C@H]1[C@H]2SCC(C=C)=C(N2C1=O)C(O)=O	5.33963	1	1.6731	-0.6731	TP	0.1611	YES
+	380	C[C@]12C[C@H](O)[C@@]3(F)[C@@H](CCC4=CC(=O)CC[C@]34C)[C@@H]1CC[C@]2(O)C(=O)CO	-2.5621	0	-0.0914	0.0914	TN	0.1707	YES
#	381	CC(C)(C)C(O)C=CC1=CC=C2OCOC2=C1	1.42295	0	0.7985	-0.7985	FP	0.0541	YES
+	382	CCC(C)CC(C)CCCCCCCCC(=O)N[C@H]1C[C@@H](O)[C@@H](NCCN)NC(=O)[C@@H]2[C@@H](O)CCN2C(=O)[C@@H](NC(=O)[C@@H](NC(=O)[C@@H]2C[C@@H](O)CN2C(=O)[C@@H](NC1=O)[C@@H](C)O)[C@H](O)[C@@H](O)C1=CC=C(O)C=C1)[C@H](O)CCN	2.04834	1	0.9381	0.0619	TP	0.152	YES
-	383	COC(=O)[C@@H]1CC2=CC(=O)CC[C@]2(C)[C@@]23O[C@@H]2C[C@@]2(C)[C@@H](CC[C@@]22CCC(=O)O2)[C@H]13	1.6794	1	0.8557	0.1443	TP	0.0958	YES
-	384	OC(=O)C1=CC(=CC=C1O)N=NC1=CC=C(C=C1)S(=O)(=O)NC1=NC=CC=C1	1.44068	1	0.8024	0.1976	TP	0.1112	YES
*	385	CC(CO)NC(=O)C1CN(C)C2CC3=CNC4=CC=CC(=C34)C2=C1	-13.9036	0	-2.6241	2.6241	TN	0.1568	YES
*	386	CC(C)N1C(\C=C\[C@@H](O)C[C@@H](O)CC(O)=O)=C(C2=CC=CC=C12)C1=CC=C(F)C=C1	2.27363	1	0.9884	0.0116	TP	0.1797	YES
#	387	ClC1=CC(=CC=C1)N1CCN(CCCN2N=C3C=CC=CN3C2=O)CC1	-7.51123	0	-1.1966	1.1966	TN	0.1289	YES
+	388	CC(=O)OC1=CC=C(C=C1)C(C1=CC=C(OC(C)=O)C=C1)C1=NC=CC=C1	-1.12228	0	0.2301	-0.2301	TN	0.0739	YES
#	389	CN1C(=O)C([O-])=C(N=C1C(C)(C)NC(=O)C1=NN=C(C)O1)C(=O)NCC1=CC=C(F)C=C1	3.94651	1	1.362	-0.362	TP	0.1689	YES
#	390	COC1=CC(Br)=C(C[N+]2(CCOCCC3CCC4CC3C4(C)C)CCOCC2)C=C1OC	-7.6054	0	-1.2176	1.2176	TN	0.2212	YES
+	391	[O-]C(=O)CN(CCN(CC([O-])=O)CC([O-])=O)CCN(CC([O-])=O)CC([O-])=O	2.36992	1	1.0099	-0.0099	TP	0.0597	YES
+	392	CC(C)NCC(O)COC1=CC=C(CC(N)=O)C=C1	-1.19128	1	0.2147	0.7853	FN	0.0413	YES
*	393	C[C@H]1COC2=C(N3CCN(C)CC3)C(F)=CC3=C2N1C=C(C(O)=O)C3=O	3.52953	1	1.2689	-0.2689	TP	0.1559	YES
-	394	CC(C)CN(C[C@@H](O)[C@H](CC1=CC=CC=C1)NC(=O)O[C@H]1CO[C@H]2OCC[C@@H]12)S(=O)(=O)C1=CC=C(N)C=C1	2.28287	1	0.9905	0.0095	TP	0.1066	YES
#	395	CO\N=C(/C(=O)N[C@H]1[C@H]2SCC(COC(C)=O)=C(N2C1=O)C(O)=O)C1=CSC(N)=N1	-0.76803	1	0.3092	0.6908	FN	0.1464	YES
#	396	CCCC1=NC2=C(C)C=C(C=C2N1CC1=CC=C(C=C1)C1=C(C=CC=C1)C(O)=O)C1=NC2=CC=CC=C2N1C	4.54554	1	1.4958	-0.4958	TP	0.1454	YES
-	397	CN(CC1=CC=C(C=C1)C(C)(C)C)CC1=C2C=CC=CC2=CC=C1	0.07282	0	0.497	-0.497	TN	0.0676	YES
*	398	OC(CN1C=CN=C1)(P(O)(O)=O)P(O)(O)=O	2.41953	1	1.021	-0.021	TP	0.1429	YES
-	399	CCCCCCOC(=O)N=C(N)C1=CC=C(NCC2=NC3=CC(=CC=C3N2C)C(=O)N(CCC(=O)OCC)C2=NC=CC=C2)C=C1	-3.04524	0	-0.1993	0.1993	TN	0.1708	YES
*	400	OC(=O)C1=CN(C2CC2)C2=C(C=C(F)C(=C2)N2CCNCC2)C1=O	3.64094	1	1.2938	-0.2938	TP	0.1439	YES
-	401	CCC(=O)O[C@@](CC1=CC=CC=C1)([C@H](C)CN(C)C)C1=CC=CC=C1	-0.04118	0	0.4715	-0.4715	TN	0.0547	YES
-	402	N[C@@H](CC1=CC=C(O)C=C1)C(O)=O	0.84733	1	0.6699	0.3301	TP	0.0299	YES
-	403	NC[C@@H]1O[C@H](O[C@@H]2[C@@H](CO)O[C@@H](O[C@@H]3[C@@H](O)[C@H](N)C[C@H](N)[C@H]3O[C@H]3O[C@H](CN)[C@@H](O)[C@H](O)[C@H]3N)[C@@H]2O)[C@H](N)[C@@H](O)[C@@H]1O	-2.24339	0	-0.0203	0.0203	TN	0.0828	YES
+	404	NCC(O)C1=CC=C(O)C(O)=C1	-1.00685	0	0.2559	-0.2559	TN	0.0295	YES
-	405	COCCCOC1=CC=NC(CS(=O)C2=NC3=CC=CC=C3N2)=C1C	1.41331	1	0.7963	0.2037	TP	0.1304	YES
-	406	CCCC(=O)OC1(CCC2C3CC(F)C4=CC(=O)C=CC4(C)C3(F)C(O)CC12C)C(=O)COC(C)=O	-2.13364	0	0.0043	-0.0043	TN	0.2705	YES
-	407	CCCNC(=O)NS(=O)(=O)C1=CC=C(Cl)C=C1	-1.00532	0	0.2562	-0.2562	TN	0.0742	YES
#	408	CO\N=C(/C(=O)N[C@H]1[C@H]2SCC(\C=C/C3=C(C)N=CS3)=C(N2C1=O)C(=O)OCOC(=O)C(C)(C)C)C1=CSC(N)=N1	-5.08099	1	-0.6539	1.6539	FN	0.2213	YES
+	409	CCOC(=O)C1=CC=C(N)C=C1	-1.42548	0	0.1624	-0.1624	TN	0.0313	YES
*	410	CC1=C(C[S@@](=O)C2=NC3=CC=CC=C3N2)N=CC=C1OCC(F)(F)F	1.82359	1	0.8879	0.1121	TP	0.1943	YES
#	411	FC(F)(F)[C@]1(OC(=O)NC2=C1C=C(Cl)C=C2)C#CC1CC1	1.1605	1	0.7399	0.2601	TP	0.1739	YES
-	412	COCCCOC1=CC(C[C@@H](C[C@H](N)[C@@H](O)C[C@@H](C(C)C)C(=O)NCC(C)(C)C(N)=O)C(C)C)=CC=C1OC	1.34069	1	0.7801	0.2199	TP	0.0869	YES
-	413	CCC1=C(C)NC2=C1C(=O)C(CN1CCOCC1)CC2	0.69304	0	0.6355	-0.6355	FP	0.0561	YES
#	414	FC1=CC=C(C=C1)[C@@H]1CCNC[C@H]1COC1=CC=C2OCOC2=C1	7.24562	1	2.0987	-1.0987	TP	0.0823	YES
-	415	CO[C@H]1C=CO[C@@]2(C)OC3=C(C)C(O)=C4C(O)=C(NC(=O)C(C)=CC=C[C@H](C)[C@H](O)[C@@H](C)[C@@H](O)[C@@H](C)[C@H](OC(C)=O)[C@@H]1C)C1=C(N=C5C=C(C)C=CN15)C4=C3C2=O	-2.83708	0	-0.1528	0.1528	TN	0.2916	YES
-	416	CC1=C(N=NC2=C(O)C(=CC=C2)C2=CC=CC(=C2)C(O)=O)C(=O)N(N1)C1=CC=C(C)C(C)=C1	-1.5176	0	0.1418	-0.1418	TN	0.1308	YES
-	417	CCCC(=O)OCOC(=O)C1=C(C)NC(C)=C(C1C1=CC=CC(Cl)=C1Cl)C(=O)OC	2.23752	1	0.9804	0.0196	TP	0.0883	YES
#	418	CCC[C@@]1(CCC2=CC=CC=C2)CC([O-])=C([C@H](CC)C2=CC=CC([N-]S(=O)(=O)C3=CC=C(C=N3)C(F)(F)F)=C2)C(=O)O1	11.4248	1	3.032	-2.032	TP	0.2729	YES
-	419	CN[C@@H]1CCC2=C(C1)C1=CC(=CC=C1N2)C(N)=O	2.75726	1	1.0964	-0.0964	TP	0.0617	YES
+	420	C[C@H]1CN(C[C@H](CC2=CC=CC=C2)C(=O)NCC(O)=O)CC[C@@]1(C)C1=CC=CC(O)=C1	-0.29405	0	0.415	-0.415	TN	0.0755	YES
*	421	CC(C)NCC(O)COC1=C2C=CC=CC2=CC=C1	-1.41707	0	0.1643	-0.1643	TN	0.0489	YES
#	422	NC1=NC(=CS1)C(=N/OCC(O)=O)\C(=O)N[C@H]1[C@H]2SCC(C=C)=C(N2C1=O)C(O)=O	3.82622	1	1.3351	-0.3351	TP	0.1598	YES
*	423	CC1(C)S[C@@H]2[C@H](NC(=O)CC3=CC=CC=C3)C(=O)N2[C@H]1C(O)=O	-3.34705	0	-0.2667	0.2667	TN	0.0724	YES
#	424	CC(C=CC(O)C1CC1)C1CCC2C(CCCC12C)=CC=C1CC(O)CC(O)C1=C	-2.39608	0	-0.0544	0.0544	TN	0.0698	YES
+	425	O[C@H]1CO[C@@H]2[C@@H](CO[C@H]12)O[N+]([O-])=O	-1.06097	0	0.2438	-0.2438	TN	0.0423	YES
*	426	CO[C@@H]1C[C@H](C[C@@H](C)[C@@H]2CC(=O)[C@H](C)\C=C(C)/[C@@H](O)[C@@H](OC)C(=O)[C@H](C)C[C@H](C)\C=C\C=C\C=C(C)\[C@H](C[C@@H]3CC[C@@H](C)[C@@](O)(O3)C(=O)C(=O)N3CCCC[C@H]3C(=O)O2)OC)CC[C@H]1OC(=O)C(C)(CO)CO	-0.8843	1	0.2832	0.7168	FN	0.3711	YES
-	427	C[C@H](\C=C\[C@H](C)C(C)(C)O)[C@H]1CC[C@H]2\C(CCC[C@]12C)=C\C=C1C[C@@H](O)C[C@H](O)C1	3.40371	1	1.2408	-0.2408	TP	0.1963	YES
*	428	CN(C)CCC1=CNC2=CC=C(C[C@H]3COC(=O)N3)C=C12	3.37399	1	1.2342	-0.2342	TP	0.0904	YES
#	429	C[N+]1(CC2CC2)CC[C@@]23[C@H]4OC5=C2C(C[C@@H]1[C@]3(O)CCC4=O)=CC=C5O	9.20165	0	2.5355	-2.5355	FP	0.1884	YES
#	430	CC(CN1C2=C(SC3=C1C=CC=C3)C=CC=C2)N(C)C	2.09026	0	0.9475	-0.9475	FP	0.0912	YES
+	431	CC(C)COC1=CC=C(C=C1C#N)C1=NC(C)=C(S1)C(O)=O	1.25773	1	0.7616	0.2384	TP	1.0793	No
*	432	NC1=CC=CC2=C1CN(C1CCC(=O)NC1=O)C2=O	0.31584	1	0.5512	0.4488	TP	0.057	YES
+	433	CC1=CN([C@H]2C[C@H](N=[N+]=[N-])[C@@H](CO)O2)C(=O)NC1=O	2.3954	1	1.0156	-0.0156	TP	0.069	YES
-	434	CC(O)C(CO)NC(=O)C1CSSCC(NC(=O)C(N)CC2=CC=CC=C2)C(=O)NC(CC2=CC=CC=C2)C(=O)NC(CC2=CNC3=CC=CC=C23)C(=O)NC(CCCCN)C(=O)NC(C(C)O)C(=O)N1	1.45027	1	0.8046	0.1954	TP	0.2306	YES
-	435	COC1=C(OCCNCC(O)COC2=CC=CC3=C2C2=C(N3)C=CC=C2)C=CC=C1	2.72562	1	1.0894	-0.0894	TP	0.1281	YES
+	436	CN(C)C(=O)CC1=C(N=C2C=CC(C)=CN12)C1=CC=C(C)C=C1	2.28027	1	0.9899	0.0101	TP	1.078	No
-	437	CC(=O)N(O)CCCCCNC(=O)CCC(=O)N(O)CCCCCNC(=O)CCC(=O)N(O)CCCCCN	2.63731	1	1.0697	-0.0697	TP	0.0678	YES
-	438	NC1=CC=C(O)C(=C1)C(O)=O	0.93789	1	0.6902	0.3098	TP	0.0309	YES
+	439	NCC1(CC(O)=O)CCCCC1	-0.35111	1	0.4023	0.5977	FN	0.0177	YES
-	440	NC(N)=NC(=O)CC1=C(Cl)C=CC=C1Cl	0.11365	1	0.5061	0.4939	TP	0.0626	YES
+	441	NC(CCC(O)=O)C=C	-1.15692	1	0.2224	0.7776	FN	0.0168	YES
+	442	CC12CC3CC(C)(C1)CC(N)(C3)C2	-0.03346	1	0.4732	0.5268	FN	0.0727	YES
-	443	CCCN(CCC)CCC1=CC=CC2=C1CC(=O)N2	-0.44822	1	0.3806	0.6194	FN	0.043	YES
-	444	CC(C)OC(=O)C(C)(C)OC1=CC=C(C=C1)C(=O)C1=CC=C(Cl)C=C1	1.18581	1	0.7455	0.2545	TP	0.0691	YES
*	445	OCC(NC(=O)C(Cl)Cl)C(O)C1=CC=C(C=C1)[N+]([O-])=O	-3.54945	1	-0.3119	1.3119	FN	0.0663	YES
+	446	CC[C@@H]1C=C(C)C[C@H](C)C[C@H](OC)[C@H]2O[C@](O)([C@H](C)C[C@@H]2OC)C(=O)C(=O)N2CCCC[C@H]2C(=O)O[C@@H]([C@H](C)[C@@H](O)CC1=O)C(C)=C[C@@H]1CC[C@H](Cl)[C@@H](C1)OC	-1.60452	0	0.1224	-0.1224	TN	0.1187	YES
*	447	NS(=O)(=O)C1=CC2=C(NC(CC3=CC=CC=C3)NS2(=O)=O)C=C1C(F)(F)F	-0.33346	0	0.4062	-0.4062	TN	0.2214	YES
-	448	CN(C)CCCOC1=NN(CC2=CC=CC=C2)C2=CC=CC=C12	-2.44459	0	-0.0652	0.0652	TN	0.0935	YES
+	449	NC1=C2N=CN(C3OC(CO)C(O)C3O)C2=NC=N1	-2.37093	0	-0.0487	0.0487	TN	0.1211	YES
+	450	CC(C)N(CC[C@H](C1=CC=CC=C1)C1=CC(CO)=CC=C1OC(=O)C(C)C)C(C)C	0.67043	0	0.6304	-0.6304	FP	0.0661	YES
*	451	NCCNCCNCCNCCN	8.8145	0	2.4491	-2.4491	FP	0.0337	YES
-	452	O=C(OOC(=O)C1=CC=CC=C1)C1=CC=CC=C1	0.49079	0	0.5903	-0.5903	FP	0.0439	YES
#	453	CCOC(=O)C1=CN=CN1C(C)C1=CC=CC=C1	-0.26944	0	0.4205	-0.4205	TN	0.0506	YES
+	454	CC(CCC1=CC=C(O)C=C1)NCCC1=CC=C(O)C(O)=C1	-1.76455	0	0.0867	-0.0867	TN	0.0536	YES
*	455	CN1CCC2=CC=CC3=C2C1CC1=C3C(O)=C(O)C=C1	-8.31277	0	-1.3756	1.3756	TN	0.0926	YES
*	456	CCN(CC)CC(=O)NC1=C(C)C=CC=C1C	0.91407	0	0.6848	-0.6848	FP	0.0407	YES
-	457	CN(C)C1=CC=C(O)C2=C1C[C@H]1C[C@H]3[C@H]([NH+](C)C)C(=O)C(C(N)=O)=C([O-])[C@@]3(O)C(=O)C1=C2[O-]	2.71492	1	1.087	-0.087	TP	0.1065	YES
-	458	CN[C@H]1CC[C@@H](C2=CC=C(Cl)C(Cl)=C2)C2=C1C=CC=C2	2.15899	1	0.9628	0.0372	TP	0.0799	YES
+	459	OC(=O)C1CCN2C1=CC=C2C(=O)C1=CC=CC=C1	1.20666	1	0.7502	0.2498	TP	0.0648	YES
#	460	CN[C@H](CC(C)C)C(=O)N[C@@H]1[C@H](O)C2=CC=C(OC3=C(O[C@@H]4O[C@H](CO)[C@@H](O)[C@H](O)[C@H]4O[C@H]4C[C@](C)(N)[C@H](O)[C@H](C)O4)C4=CC(=C3)[C@@H](NC(=O)[C@H](CC(N)=O)NC1=O)C(=O)N[C@@H]1C3=CC=C(O)C(=C3)C3=C(C=C(O)C=C3O)[C@H](NC(=O)[C@@H](NC1=O)[C@H](O)C1=CC(Cl)=C(O4)C=C1)C(O)=O)C(Cl)=C2	-18.4689	1	-3.6436	4.6436	FN	0.4844	YES
#	461	CN1C2=C(NC=N2)C(=O)N(C)C1=O	6.192	1	1.8634	-0.8634	TP	0.0696	YES
+	462	COC1=CC(=CC=C1)[C@@]1(O)CCCC[C@@H]1CN(C)C	0.85317	1	0.6712	0.3288	TP	0.0397	YES
*	463	CNC(=O)C1=CC(OC2=CC=C(NC(=O)NC3=CC=C(Cl)C(=C3)C(F)(F)F)C=C2)=CC=N1	-1.87944	1	0.061	0.939	FN	0.2375	YES
#	464	CC1=CN([C@@H]2C[C@@H](O)[C@H](CO)O2)C(=O)NC1=O	-4.94049	1	-0.6225	1.6225	FN	0.048	YES
-	465	OC(=O)COCCN1CCN(CC1)C(C1=CC=CC=C1)C1=CC=C(Cl)C=C1	1.34095	1	0.7802	0.2198	TP	0.0732	YES
*	466	NC(=O)C1=NN(C=N1)[C@@H]1O[C@H](CO)[C@@H](O)[C@H]1O	-3.37235	1	-0.2724	1.2724	FN	0.0641	YES
+	467	NCCC(O)(P(O)([O-])=O)P(O)([O-])=O	2.31322	1	0.9973	0.0027	TP	0.1247	YES
-	468	C[C@H]1O[C@@H](O[C@@H]2C[C@@H]3O[C@@](O)(C[C@H](O)[C@H]3C(O)=O)C[C@@H](O)C[C@@H](O)[C@H](O)CC[C@@H](O)C[C@@H](O)CC(=O)O[C@@H](C)[C@H](C)[C@H](O)[C@@H](C)\C=C\C=C\C=C\C=C\C=C\C=C\C=C\2)[C@@H](O)[C@@H](N)[C@@H]1O	2.24935	1	0.983	0.017	TP	0.4957	YES
-	469	COC1=CC2=CC=C(CCC(C)=O)C=C2C=C1	-0.96573	1	0.2651	0.7349	FN	0.0481	YES
-	470	CC(C)CN(C[C@@H](O)[C@H](CC1=CC=CC=C1)NC(=O)O[C@H]1CCOC1)S(=O)(=O)C1=CC=C(N)C=C1	1.48931	1	0.8133	0.1867	TP	0.095	YES
-	471	COCCOC1=C(OCCOC)C=C2C(NC3=CC(=CC=C3)C#C)=NC=NC2=C1	3.01391	1	1.1537	-0.1537	TP	0.1397	YES
*	472	OC[C@H]1O[C@H]([C@H](O)[C@@H](O)[C@@H]1O)C1=CC=C(Cl)C(CC2=CC=C(O[C@H]3CCOC3)C=C2)=C1	2.56151	1	1.0527	-0.0527	TP	0.1084	YES
+	473	CC1=CN(C=N1)C1=CC(NC(=O)C2=CC=C(C)C(NC3=NC(=CC=N3)C3=CC=CN=C3)=C2)=CC(=C1)C(F)(F)F	2.70078	1	1.0838	-0.0838	TP	0.2874	YES
-	474	OC(=O)CCCC1=CC=CC=C1	-0.29591	1	0.4146	0.5854	FN	0.0222	YES
#	475	OC(CN1C=NC=N1)(CN1C=NC=N1)C1=CC=C(F)C=C1F	5.90474	1	1.7993	-0.7993	TP	0.1532	YES
*	476	CC(C)(O\N=C(\C(=O)N[C@H]1[C@H]2SCC(C[N+]3=CC=CC=C3)=C(N2C1=O)C([O-])=O)C1=CSC(N)=N1)C(O)=O	-4.31575	1	-0.483	1.483	FN	0.2167	YES
-	477	CCC[C@H](N[C@H](C)C(=O)N1[C@H]2CCCC[C@H]2C[C@H]1C(O)=O)C(=O)OCC	0.19751	1	0.5248	0.4752	TP	0.0478	YES
*	478	C[C@H](N[C@@H](CCC1=CC=CC=C1)C(O)=O)C(=O)N1[C@H]2CCCC[C@@H]2C[C@H]1C(O)=O	4.1933	1	1.4171	-0.4171	TP	0.0592	YES
+	479	CC[C@H](C)[C@H](NC(=O)[C@H](CC1=CC=CC=C1)NC(=O)[C@H](CC(C)C)NC(=O)[C@H](CCCNC(N)=N)NC(=O)[C@@H](NC(=O)[C@H](C)NC(=O)[C@H](CCC(O)=O)NC(=O)[C@H](CCC(O)=O)NC(=O)[C@H](CCC(O)=O)NC(=O)[C@H](CCSC)NC(=O)[C@H](CCC(N)=O)NC(=O)[C@H](CCCCN)NC(=O)[C@H](CO)NC(=O)[C@H](CC(C)C)NC(=O)[C@H](CC(O)=O)NC(=O)[C@H](CO)NC(=O)[C@@H](NC(=O)[C@H](CC1=CC=CC=C1)NC(=O)[C@@H](NC(=O)CNC(=O)[C@H](CCC(O)=O)NC(=O)CNC(=O)[C@@H](N)…	2.5572	1	1.0518	-0.0518	TP	0.616	YES
#	480	CN1\C(=C(/[O-])NC2=NC=CC=C2)C(=O)C2=C(C=CC=C2)S1(=O)=O	4.00937	1	1.376	-0.376	TP	0.1379	YES
+	481	CC(C)C[C@H](NC(=O)[C@H](CCC1=CC=CC=C1)NC(=O)CN1CCOCC1)C(=O)N[C@@H](CC1=CC=CC=C1)C(=O)N[C@@H](CC(C)C)C(=O)[C@@]1(C)CO1	0.31218	1	0.5504	0.4496	TP	0.1104	YES
*	482	[O-]P([O-])(=O)OCN1C(=O)NC(C1=O)(C1=CC=CC=C1)C1=CC=CC=C1	5.15065	1	1.6309	-0.6309	TP	0.099	YES
#	483	CCCCCCCCCCCCCCCC(=O)N[C@@H](CCC(=O)NCCCC[C@H](NC(=O)[C@H](C)NC(=O)[C@H](C)NC(=O)[C@H](CCC(N)=O)NC(=O)CNC(=O)[C@H](CCC(O)=O)NC(=O)[C@H](CC(C)C)NC(=O)[C@H](CC1=CC=C(O)C=C1)NC(=O)[C@H](CO)NC(=O)[C@H](CO)NC(=O)[C@@H](NC(=O)[C@H](CC(O)=O)NC(=O)[C@H](CO)NC(=O)[C@@H](NC(=O)[C@H](CC1=CC=CC=C1)NC(=O)[C@@H](NC(=O)CNC(=O)[C@H](CCC(O)=O)NC(=O)[C@H](C)NC(=O)[C@@H](N)CC1=CN=CN1)[C@@H](C)O)[C@@H](C)O)C(C)C)C(=O…	1.25688	1	0.7614	0.2386	TP	0.5421	YES
-	484	CN1CCC[C@@H]1CC1=CNC2=CC=C(CCS(=O)(=O)C3=CC=CC=C3)C=C12	3.39697	1	1.2393	-0.2393	TP	0.1142	YES
+	485	CC1=CC=NC2=C1NC(=O)C1=C(N=CC=C1)N2C1CC1	1.50226	1	0.8162	0.1838	TP	0.0795	YES
#	486	C[C@@H](OC1=CC(=CN=C1N)C1=CN(N=C1)C1CCNCC1)C1=C(Cl)C(F)=CC=C1Cl	6.5528	1	1.944	-0.944	TP	0.1427	YES
-	487	CC(C)NC1=CC=CN=C1N1CCN(CC1)C(=O)C1=CC2=CC(NS(C)(=O)=O)=CC=C2N1	1.67985	1	0.8558	0.1442	TP	0.1205	YES
*	488	CCN(C(C)=O)C1=CC(=CC=C1)C1=CC=NC2=C(C=NN12)C#N	10.2667	1	2.7734	-1.7734	TP	2.1062	No
#	489	FC(F)(F)C(F)(F)C(F)(F)F	-0.36421	1	0.3994	0.6006	FN	0.2619	YES
*	490	CC1OC(O[C@@H]2C[C@@H]3O[C@@](O)(C[C@H](O)[C@H]3C(O)=O)C[C@@H](O)C[C@@H](O)[C@H](O)CC[C@@H](O)C[C@@H](O)CC(=O)O[C@@H](C)[C@H](C)[C@H](O)[C@@H](C)\C=C\C=C\C=C\C=C\C=C\C=C\C=C\2)C(O)C(N)C1O	1.32788	1	0.7772	0.2228	TP	0.5114	YES
*	491	CN1CCN(CC1)C1=NC2=C(NC3=C1C=CC=C3)C=CC(Cl)=C2	1.74489	1	0.8704	0.1296	TP	0.1061	YES
#	492	NC1=NC2=C(N=CN2COC(CO)CO)C(=O)N1	0.38576	1	0.5669	0.4331	TP	0.0733	YES
*	493	C[C@H](N[C@@H](CCC1=CC=CC=C1)C(O)=O)C(=O)N1[C@H]2CCC[C@H]2C[C@H]1C(O)=O	4.76062	1	1.5438	-0.5438	TP	0.0588	YES
*	494	CN(C)CCCC1(OCC2=C1C=CC(=C2)C#N)C1=CC=C(F)C=C1	3.67173	1	1.3006	-0.3006	TP	0.1247	YES
#	495	NC(=O)C1=CN(CC2=C(F)C=CC=C2F)N=N1	2.72747	1	1.0898	-0.0898	TP	0.107	YES
*	496	CCOC(=O)[C@H](CCC1=CC=CC=C1)N[C@H]1CCCN2CCC[C@H](N2C1=O)C(O)=O	4.2084	1	1.4205	-0.4205	TP	0.0827	YES
#	497	C[C@H](CN1C=NC2=C(N)N=CN=C12)OCP(O)(O)=O	-0.31522	1	0.4103	0.5897	FN	0.12	YES
*	498	NC1=C2N=CN([C@@H]3O[C@H](CO)[C@@H](O)[C@@H]3O)C2=NC(F)=N1	5.01281	1	1.6001	-0.6001	TP	0.1246	YES
+	499	COC1=C(N2C[C@@H]3CCCN[C@@H]3C2)C(F)=CC2=C1N(C=C(C(O)=O)C2=O)C1CC1	2.41092	1	1.0191	-0.0191	TP	0.1486	YES
+	500	[O-]C(=O)CN(CC([O-])=O)C1=C(C#N)C(CC([O-])=O)=C(S1)C([O-])=O	-1.3669	0	0.1755	-0.1755	TN	0.0869	YES
*	501	CCOC1=C(OCCN[C@@H](C)CC2=CC=C(OC)C(=C2)S(N)(=O)=O)C=CC=C1	-1.52091	0	0.1411	-0.1411	TN	1.0935	No
-	502	CN(CCOC1=CC=C(NS(C)(=O)=O)C=C1)CCC1=CC=C(NS(C)(=O)=O)C=C1	0.32615	0	0.5535	-0.5535	FP	0.1152	YES
+	503	CC(C)CN1C=NC2=C1C1=CC=CC=C1N=C2N	-1.96046	0	0.0429	-0.0429	TN	1.0715	No
-	504	CCOC1=CC=C(C[C@H]2NC(=O)CCSSC[C@H](NC(=O)[C@H](CC(N)=O)NC(=O)C(NC(=O)[C@@H](NC2=O)[C@@H](C)CC)[C@@H](C)O)C(=O)N2CCC[C@H]2C(=O)N[C@@H](CCCN)C(=O)NCC(N)=O)C=C1	-0.09066	0	0.4605	-0.4605	TN	0.1715	YES
#	505	CC[C@H](C)C(=O)O[C@H]1C[C@H](O)C=C2C=C[C@H](C)[C@H](CC[C@@H](O)C[C@@H](O)CC(O)=O)[C@@H]12	-1.17956	1	0.2173	0.7827	FN	0.0579	YES
*	506	COC1=C(C)C2=C(C(=O)OC2)C(O)=C1C\C=C(/C)CCC(=O)OCCN1CCOCC1	0.1134	1	0.506	0.494	TP	0.1361	YES
-	507	CC(C)(OC1=CC=C(C=C1)C(=O)C1=CC=C(Cl)C=C1)C(O)=O	1.62035	1	0.8426	0.1574	TP	0.0646	YES
-	508	C[C@]12CC[C@H]3[C@@H](CCC4=CC(=O)CC[C@]34C)[C@@H]1CC[C@@H]2O	2.78519	1	1.1027	-0.1027	TP	0.1118	YES
*	509	O=C1NC=NC2=C1C=NN2	0.47921	1	0.5877	0.4123	TP	0.0609	YES
+	510	[NH-]C1CCCCC1[NH-]	2.39005	1	1.0144	-0.0144	TP	2.006	No
+	511	CC1=CC=C(C=N1)C1=NC=C(Cl)C=C1C1=CC=C(C=C1)S(C)(=O)=O	1.46422	1	0.8077	0.1923	TP	0.1082	YES
-	512	ClC1=C(NC2=NCCN2)C2=NSN=C2C=C1	2.88108	1	1.1241	-0.1241	TP	0.11	YES
+	513	N[C@@H](CCC(N)=O)C(O)=O	0.98382	1	0.7004	0.2996	TP	0.0201	YES
+	514	CCC1NC(=O)C(C(O)C(C)C\C=C\C)N(C)C(=O)C(C(C)C)N(C)C(=O)C(CC(C)C)N(C)C(=O)C(CC(C)C)N(C)C(=O)C(C)NC(=O)C(C)NC(=O)C(CC(C)C)N(C)C(=O)C(NC(=O)C(CC(C)C)N(C)C(=O)CN(C)C1=O)C(C)C	2.01846	1	0.9315	0.0685	TP	0.2873	YES
*	515	CCC1=C2NC3=C(CCOC3(CC)CC(O)=O)C2=CC=C1	2.95717	1	1.1411	-0.1411	TP	0.0843	YES
*	516	COC1=C(OC)C=C2C(N)=NC(=NC2=C1)N1CCN(CC1)C(=O)C1COC2=C(O1)C=CC=C2	-0.19522	1	0.4371	0.5629	FN	0.1427	YES
#	517	CCC(C)(C)C1=CC=C(CC(C)CN2CC(C)OC(C)C2)C=C1	-1.75312	0	0.0892	-0.0892	TN	0.0616	YES
#	518	CC1(C)OC2CC3C4CC(F)C5=CC(=O)C=CC5(C)C4(F)C(O)CC3(C)C2(O1)C(=O)CO	1.71879	0	0.8645	-0.8645	FP	0.3055	YES
*	519	CC1CC2C3CCC4=CC(=O)C=CC4(C)[C@@]3(F)C(O)CC2(C)[C@@]1(O)C(=O)CCl	-3.71259	0	-0.3483	0.3483	TN	1.2283	No
-	520	CCC1=CC=C(CCOC2=CC=C(CC3SC(=O)NC3=O)C=C2)N=C1	-0.80552	0	0.3008	-0.3008	TN	0.0953	YES
-	521	COC1=NC(C)=NC(Cl)=C1NC1=NCCN1	-2.37955	0	-0.0507	0.0507	TN	0.0734	YES
*	522	CCOC(=O)OC1(CCC2C3CCC4=CC(=O)C=CC4(C)C3C(O)CC12C)C(=O)COC(=O)CC	-2.16172	0	-0.002	0.002	TN	0.2063	YES
#	523	CN1C2=C(C3=CC=CC=C13)C(=O)C(CN1C=CN=C1C)CC2	0.09344	0	0.5016	-0.5016	FP	0.1069	YES
+	524	CN1CC(C=C2C1CC1=CNC3=CC=CC2=C13)C(=O)NC1(C)OC2(O)C3CCCN3C(=O)C(CC3=CC=CC=C3)N2C1=O	-2.35799	0	-0.0458	0.0458	TN	0.2282	YES
*	525	CCC12CCC3C(CCC4=CC(=O)CCC34)C1CCC2(O)C#C	-10.1661	0	-1.7895	1.7895	TN	0.1663	YES
*	526	CC1(O)CCC2C3CCC4=CC(=O)CCC4(C)C3CCC12C	-2.67569	0	-0.1168	0.1168	TN	0.1785	YES
#	527	CCN(CC)C(=O)NC1CN(C)C2CC3=CNC4=CC=CC(=C34)C2=C1	-12.7862	0	-2.3746	2.3746	TN	0.1606	YES
*	528	CC12CC(=O)C3C(CCC4=CC(=O)C=CC34C)C1CCC2(O)C(=O)CO	-5.17461	0	-0.6748	0.6748	TN	0.1688	YES
+	529	COC(C(OC1=NC(C)=CC(C)=N1)C(O)=O)(C1=CC=CC=C1)C1=CC=CC=C1	-0.91139	0	0.2772	-0.2772	TN	0.0885	YES
#	530	CCC(CO)NC(=O)C1CN(C)C2CC3=CNC4=CC=CC(=C34)C2=C1	-13.8931	0	-2.6217	2.6217	TN	0.1575	YES
+	531	CN(CC=CC1=CC=CC=C1)CC1=C2C=CC=CC2=CC=C1	0.12861	0	0.5094	-0.5094	FP	0.0586	YES
#	532	[O-][N+](=O)OC1COC2C(COC12)O[N+]([O-])=O	-0.42415	0	0.386	-0.386	TN	0.0778	YES
-	533	CC(C)C1CCC(CC1)C(=O)NC(CC1=CC=CC=C1)C(O)=O	-0.21629	0	0.4324	-0.4324	TN	0.0434	YES
*	534	OC1=CC=C(O)C=C1	-1.26071	0	0.1992	-0.1992	TN	0.0201	YES
#	535	COC1=CC=C(C=C1)C1SC2=C(C=CC=C2)N(CC[NH+](C)C)C(=O)C1OC(C)=O	-2.84638	0	-0.1549	0.1549	TN	0.0982	YES
*	536	ClC1=CC=C(COC(CN2C=CN=C2)C2=CC=C(Cl)C=C2Cl)C=C1	4.42854	0	1.4696	-1.4696	FP	1.123	No
#	537	CC1=C(OC2=C(C=CC=C2C(=O)OCCN2CCCCC2)C1=O)C1=CC=CC=C1	-0.14073	0	0.4493	-0.4493	TN	0.0995	YES
+	538	CC1=CC(=O)N(O)C(=C1)C1CCCCC1	-2.97102	0	-0.1827	0.1827	TN	0.0319	YES
*	539	COC1=C2OC=CC2=CC2=C1OC(=O)C=C2	2.24718	0	0.9825	-0.9825	FP	0.0642	YES
*	540	C[N+]1(C)C2CC(CC1C1OC21)OC(=O)C(CO)C1=CC=CC=C1	-3.07071	0	-0.205	0.205	TN	0.0807	YES
#	541	C[C@]12CC(=O)[C@H]3[C@@H](CCC4=CC(=O)CC[C@]34C)[C@@H]1CC[C@]2(O)C(=O)CO	3.55292	0	1.2741	-1.2741	FP	0.1389	YES
#	542	COC1=CC=C(CC2=C3C=C(OC)C(OC)=CC3=CC=N2)C=C1OC	-6.74479	0	-1.0255	1.0255	TN	0.1136	YES
-	543	CCCCC(C)(O)CC=C[C@H]1[C@H](O)CC(=O)[C@@H]1CCCCCCC(=O)OC	-0.94056	0	0.2707	-0.2707	TN	0.0363	YES
*	544	CC1(C)O[C@@H]2C[C@H]3C4CCC5=CC(=O)C=CC5(C)[C@H]4C(O)CC3(C)[C@@]2(O1)C(=O)CO	6.77011	0	1.9925	-1.9925	FP	0.2073	YES
*	545	CC12CCC3C(CCC4=C3C=CC(O)=C4)C1CCC2=O	-13.3553	0	-2.5017	2.5017	TN	0.1683	YES
#	546	CCC12CC(=C)C3C(CCC4=CC(=O)CCC34)C1CC[C@@]2(O)C#C	-9.86018	0	-1.7212	1.7212	TN	0.1703	YES
+	547	NC(CO)(CO)CO	-2.65463	0	-0.1121	0.1121	TN	0.0173	YES
#	548	OC(=O)CCCCCCCC(O)=O	0.47819	0	0.5875	-0.5875	FP	0.0168	YES
+	549	C[N+]1(C)CCC(C1)OC(=O)C(O)(C1CCCC1)C1=CC=CC=C1	-2.33863	0	-0.0415	0.0415	TN	0.0557	YES
+	550	CC1(C)SC2C(NC(=O)C(C([O-])=O)C3=CC=CC=C3)C(=O)N2C1C([O-])=O	-1.60933	0	0.1213	-0.1213	TN	0.1112	YES
#	551	CCCC1CC(N(C)C1)C(=O)NC(C(C)O)C1OC(SC)C(O)C(O)C1O	-3.2053	0	-0.2351	0.2351	TN	0.0685	YES
-	552	NC1=CC=C(C=C1)S(N)(=O)=O	-3.00217	0	-0.1897	0.1897	TN	1.0491	No
#	553	NC(=O)C(C1CCN(CCC2=CC=C3OCCC3=C2)C1)(C1=CC=CC=C1)C1=CC=CC=C1	-9.6023	0	-1.6636	1.6636	TN	0.119	YES
-	554	OC[C@H]1O[C@@](CO)(O[C@H]2O[C@H](CO)[C@@H](O)[C@H](O)[C@H]2O)[C@@H](O)[C@@H]1O	-5.08915	0	-0.6557	0.6557	TN	0.0408	YES
-	555	NC(CCC(N)=O)C(O)=O	0.42373	0	0.5753	-0.5753	FP	0.0204	YES
+	556	CC1OC(CC(O)C1O)OC1C(O)CC(OC2C(O)CC(OC3CCC4(C)C(CCC5C4CC(O)C4(C)C(CCC54O)C4=CC(=O)OC4)C3)OC2C)OC1C	-2.17973	0	-0.006	0.006	TN	2.4707	No
-	557	CC1C(NC(=O)C(=NOC(C)(C)C(O)=O)C2=CSC(N)=N2)C(=O)N1S(O)(=O)=O	-1.89976	0	0.0565	-0.0565	TN	0.1352	YES
*	558	CC(C)(C)NCC(O)COC1=NSN=C1N1CCOCC1	3.36977	0	1.2332	-1.2332	FP	0.0717	YES
#	559	CC12CCC3C(CCC4=C3C=CC(O)=C4)C1CC(O)C2O	-11.5884	0	-2.1071	2.1071	TN	0.1674	YES
*	560	CC(=O)[C@@]1(O)CC[C@H]2[C@@H]3C=C(C)C4=CC(=O)CC[C@]4(C)[C@H]3CC[C@]12C	-9.88751	0	-1.7273	1.7273	TN	0.1304	YES
#	561	CC(=O)OCC(=O)C12OC3(CCCC3)OC1CC1C3CCC4=CC(=O)C=CC4(C)C3(F)C(O)CC21C	0.50611	0	0.5937	-0.5937	FP	0.2624	YES
-	562	C[C@@H]1CC[C@@]23CCC(=O)[C@H]2[C@]1(C)[C@@H](C[C@@](C)(C=C)[C@@H](O)[C@@H]3C)OC(=O)CSC1C[C@@H]2CC[C@H](C1)N2C	-1.49727	0	0.1464	-0.1464	TN	0.1089	YES
-	563	CCN(CC)CC#CCOC(=O)C(O)(C1CCCCC1)C1=CC=CC=C1	-2.9059	0	-0.1682	0.1682	TN	0.0763	YES
+	564	NCC(O)=O	0.70189	0	0.6375	-0.6375	FP	0.0097	YES
-	565	CCOC(=O)N1C=CN(C)C1=S	-3.57726	0	-0.3181	0.3181	TN	3.0326	No

## Sheet: Table S2
Set	CAS	SMILES	DCW	Expr	Calc	Expr-Calc	Class	DefectSMILES	Applicability
*	1	CC1=C(CCN2CCC(CC2)C2=NOC3=CC(F)=CC=C23)C(=O)N2CCCCC2=N1	22.3357	1	4.8977	-3.8977	TP	1.1869	YES
*	2	COC1=CC=NC(CS(=O)C2=NC3=CC=C(OC(F)F)C=C3N2)=C1OC	-2.2802	1	0.1728	0.8272	FN	0.2227	YES
+	3	CCCCN1C[C@H](O)[C@@H](O)[C@H](O)[C@H]1CO	-2.24074	0	0.1804	-0.1804	TN	0.032	YES
-	4	CCC(=C)C(=O)C1=CC=C(OCC(O)=O)C(Cl)=C1Cl	-2.6245	0	0.1067	-0.1067	TN	2.0662	No
*	5	CC1=C(N(N=C1C(=O)NN1CCCCC1)C1=CC=C(Cl)C=C1Cl)C1=CC=C(Cl)C=C1	-9.29675	0	-1.174	1.174	TN	3.1245	No
#	6	CCCCC(=O)N(CC1=CC=C(C=C1)C1=C(C=CC=C1)C1=NNN=N1)[C@@H](C(C)C)C(O)=O	-0.68888	1	0.4783	0.5217	FN	0.1254	YES
+	7	C[C@H](CS)C(=O)N1CCC[C@H]1C(O)=O	2.67866	1	1.1246	-0.1246	TP	1.0605	YES
+	8	CC(C)N1CCN(CC1)C1=CC=C(OCC2COC(CN3C=NC=N3)(O2)C2=CC=C(Cl)C=C2Cl)C=C1	-3.21865	0	-0.0073	0.0073	TN	2.2281	No
#	9	C\C(\C=C\C1=C(C)CCCC1(C)C)=C/C=C/C(/C)=C\C(O)=O	5.86607	1	1.7364	-0.7364	TP	0.221	YES
-	10	OC[C@@H]1[C@@H](O)C[C@H](N2C=NC3=C2N=CNC3=O)C1=C	1.75105	1	0.9466	0.0534	TP	1.0994	YES
-	11	CCN(CC)CCOC(=O)C1=CC=C(N)C=C1	-3.27193	0	-0.0175	0.0175	TN	0.0534	YES
#	12	OC1=C(Cl)C=C(Cl)C(Cl)=C1CC1=C(Cl)C(Cl)=CC(Cl)=C1O	9.66043	0	2.4647	-2.4647	FP	0.1121	YES
*	13	O[C@@H](CC[C@@H]1[C@H](N(C1=O)C1=CC=C(F)C=C1)C1=CC=C(O)C=C1)C1=CC=C(F)C=C1	-0.95194	1	0.4278	0.5722	FN	0.1625	YES
*	14	OCC1OC(O)(CO)C(O)C1OC1OC(CO)C(O)C(O)C1O	-12.701	0	-1.8274	1.8274	TN	0.0655	YES
-	15	CCCCCCCN(CC)CCCC(O)C1=CC=C(NS(C)(=O)=O)C=C1	1.42166	1	0.8834	0.1166	TP	1.094	YES
-	16	CNC(=O)CN(CCN(CCN(CC([O-])=O)CC(=O)NC)CC([O-])=O)CC([O-])=O	-0.96315	1	0.4256	0.5744	FN	0.058	YES
*	17	C[N+](C)(C)CC([O-])=O	-0.72851	0	0.4707	-0.4707	TN	1.0339	YES
#	18	FCOC(C(F)(F)F)C(F)(F)F	-2.57766	1	0.1157	0.8843	FN	0.2186	YES
*	19	COC1C(CC2CN3CCC4=C(NC5=CC(OC)=CC=C45)C3CC2C1C(=O)OC)OC(=O)C1=CC(OC)=C(OC)C(OC)=C1	-13.0954	0	-1.9031	1.9031	TN	1.2305	YES
#	20	COCC1=C(N2[C@H](SC1)[C@H](NC(=O)C(=N/OC)\C1=CSC(N)=N1)C2=O)C(O)=O	-7.5418	1	-0.8371	1.8371	FN	0.1553	YES
*	21	C[C@@H]1C[C@H]2C3CCC4=CC(=O)C=C[C@]4(C)[C@@]3(Cl)[C@@H](O)C[C@]2(C)[C@@]1(O)C(=O)CCl	-2.78494	0	0.0759	-0.0759	TN	2.1792	No
#	22	COC1=CC=C2N=C(NC2=C1)S(=O)CC1=C(C)C(OC)=C(C)C=N1	0.58195	1	0.7222	0.2778	TP	0.1322	YES
-	23	CCCCCC(O)C=CC1C(O)CC2OC(CC12)=CCCCC(O)=O	-2.45914	0	0.1385	-0.1385	TN	0.0642	YES
+	24	CN(N=O)C(=O)N[C@H]1[C@@H](O)O[C@H](CO)[C@@H](O)[C@@H]1O	2.07851	1	1.0094	-0.0094	TP	3.0424	No
-	25	OCCOCCN1CCN(CC1)C1=NC2=C(SC3=C1C=CC=C3)C=CC=C2	2.01533	1	0.9973	0.0027	TP	0.1231	YES
+	26	COC1=CC2=C(C=C1OC)C(=O)C(CC1CCN(CC3=CC=CC=C3)CC1)C2	2.78847	1	1.1457	-0.1457	TP	1.1061	YES
+	27	CC[C@H](C)C(=O)O[C@H]1C[C@@H](C)C=C2C=C[C@H](C)[C@H](CC[C@@H]3C[C@@H](O)CC(=O)O3)[C@@H]12	1.74566	1	0.9456	0.0544	TP	0.0851	YES
+	28	CC(=O)OC1=C(C=CC=C1)C(O)=O	-2.87587	0	0.0585	-0.0585	TN	0.0353	YES
-	29	N#CC1=CC=C(C=C1)C(N1C=NC=N1)C1=CC=C(C=C1)C#N	2.10536	1	1.0146	-0.0146	TP	0.1154	YES
#	30	CC(C)OC(=O)OCOP(=O)(CO[C@H](C)CN1C=NC2=C(N)N=CN=C12)OCOC(=O)OC(C)C	-8.37806	1	-0.9976	1.9976	FN	0.1386	YES
*	31	CN1C(=O)C(C)=C2N(C(=O)N(C3CC3)C(=O)C2=C1NC1=CC=C(I)C=C1F)C1=CC(NC(C)=O)=CC=C1	8.49467	1	2.241	-1.241	TP	6.1834	No
+	32	CN1C=CNC1=S	-3.16912	0	0.0022	-0.0022	TN	4.0304	No
+	33	OC(C(=O)OC1CC2CCC(C1)[N+]21CCCC1)(C1=CC=CC=C1)C1=CC=CC=C1	1.45917	1	0.8906	0.1094	TP	1.0912	YES
#	34	CCN(CC)CCNC(=O)C1=C(C)NC(\C=C2/C(=O)NC3=CC=C(F)C=C23)=C1C	13.2267	1	3.1493	-2.1493	TP	0.1816	YES
+	35	CCC[C@H](N[C@@H](C)C(=O)N1[C@H]2CCCC[C@H]2C[C@H]1C(O)=O)C(=O)OCC	0.87283	1	0.778	0.222	TP	0.0633	YES
#	36	CCC(C)C1NC(=O)C(CC2=CC=C(O)C=C2)NC(=O)C(N)CSSCC(NC(=O)C(CC(N)=O)NC(=O)C(CCC(N)=O)NC1=O)C(=O)N1CCCC1C(=O)NC(CC(C)C)C(=O)NCC(N)=O	-7.61535	0	-0.8512	0.8512	TN	0.21	YES
-	37	CC(=O)OC1=CC2=C(CCN(C2)C(C(=O)C2CC2)C2=C(F)C=CC=C2)S1	-2.9816	0	0.0382	-0.0382	TN	1.1665	YES
+	38	CCC[C@H](N[C@@H](C)C(=O)N1[C@H]2CCCC[C@H]2C[C@H]1C(O)=O)C(O)=O	2.41778	1	1.0746	-0.0746	TP	0.0613	YES
*	39	CCCCCCC(C)(C)C1=CC2=C(C3CC(=O)CCC3C(C)(C)O2)C(O)=C1	-0.86984	0	0.4435	-0.4435	TN	0.1059	YES
*	40	CCCCCC(O)C=CC1C(O)CC(=O)C1CC=CCCCC(O)=O	0.23886	0	0.6563	-0.6563	FP	0.0436	YES
#	41	CN1CCN(CC1)C(=O)O[C@@H]1N(C(=O)C2=C1N=CC=N2)C1=CC=C(Cl)C=N1	1.46203	1	0.8911	0.1089	TP	0.1305	YES
#	42	C[NH+](C\C=C\C#CC(C)(C)C)CC1=C2C=CC=CC2=CC=C1	3.60298	1	1.3021	-0.3021	TP	0.1835	YES
-	43	CN1CCN2C(C1)C1=C(CC3=C2N=CC=C3)C=CC=C1	2.1825	1	1.0294	-0.0294	TP	0.0969	YES
+	44	CN1C=NC2=C1C(=O)N(C)C(=O)N2C	2.12702	1	1.0188	-0.0188	TP	0.0753	YES
-	45	ClC1=C(Cl)C2=C(C=C1)N=C1NC(=O)CN1C2	2.23607	1	1.0397	-0.0397	TP	0.0989	YES
#	46	COCCCC\C(=N/OCC[NH3+])C1=CC=C(C=C1)C(F)(F)F	0.24094	1	0.6567	0.3433	TP	0.1972	YES
#	47	OC1=CC=C(OCC2=CC=CC=C2)C=C1	0.62893	0	0.7312	-0.7312	FP	0.0556	YES
#	48	CC1=C(O)C(C)=C2CCC(C)(COC3=CC=C(CC4SC(=O)NC4=O)C=C3)OC2=C1C	13.1964	0	3.1434	-3.1434	FP	0.2195	YES
+	49	CC(C)(C)NCC(O)COC1=C(C=CC=C1)C1CCCC1	-2.08465	0	0.2104	-0.2104	TN	0.0554	YES
*	50	COC1=C(N2CCNC(C)C2)C(F)=CC2=C1N(C=C(C(O)=O)C2=O)C1CC1	3.9302	1	1.3649	-0.3649	TP	0.1628	YES
+	51	CC(C)NCC(O)COC1=C2C=CNC2=CC=C1	-3.52951	0	-0.067	0.067	TN	0.0664	YES
#	52	CCCC(=O)OC1(CCC2C3CCC4=CC(=O)CCC4(C)C3C(O)CC12C)C(=O)CO	-0.64881	0	0.486	-0.486	TN	0.2032	YES
#	53	CCOC(=O)C1=C(COCCN)NC(C)=C(C1C1=C(Cl)C=CC=C1)C(=O)OC	-2.98595	0	0.0374	-0.0374	TN	0.1116	YES
+	54	CCCCCCCCCCNCCN[C@@]1(C)C[C@H](O[C@@H]2[C@@H](O)[C@H](O)[C@@H](CO)O[C@H]2OC2=C3OC4=CC=C(C=C4Cl)[C@H](O)[C@@H](NC(=O)[C@@H](CC(C)C)NC)C(=O)N[C@@H](CC(N)=O)C(=O)N[C@@H]4C(C=C2OC2=C(Cl)C=C(C=C2)[C@@H](O)[C@@H]2NC(=O)[C@H](NC4=O)C4=CC=C(O)C(=C4)C4=C(C=C(O)C(CNCP(O)(O)=O)=C4O)[C@H](NC2=O)C(O)=O)=C3)O[C@@H](C)[C@H]1O	2.01761	1	0.9978	0.0022	TP	10.6928	No
-	55	C[C@H]1O[C@H](O[C@@H]2[C@@H](CO)O[C@H](O[C@@H]3[C@@H](CO)OC(O)[C@H](O)[C@H]3O)[C@H](O)[C@H]2O)[C@H](O)[C@@H](O)[C@@H]1N[C@H]1C=C(CO)[C@@H](O)[C@H](O)[C@H]1O	-2.3661	0	0.1563	-0.1563	TN	1.0876	YES
+	56	CC1=CC=C(C=C1)S(=O)(=O)NC(=O)NN1CCCCCC1	-3.088	0	0.0178	-0.0178	TN	1.0897	YES
+	57	OC1=CC2=C(C=C1)[C@H]([C@H](CC2)C1=CC=CC=C1)C1=CC=C(OCCN2CCCC2)C=C1	2.29697	1	1.0514	-0.0514	TP	0.1086	YES
#	58	CCCCC1=NC(Cl)=C(CO)N1CC1=CC=C(C=C1)C1=C(C=CC=C1)C1=NNN=N1	-5.15817	1	-0.3796	1.3796	FN	0.1546	YES
#	59	COC1=CC(C)=C(C=CC(C)=CC=CC(C)=CC(O)=O)C(C)=C1C	-2.41933	0	0.1461	-0.1461	TN	0.0732	YES
*	60	OC(=O)C1=C(OC(=O)C2=C(O)C=CC=C2)C=CC=C1	-2.63006	0	0.1057	-0.1057	TN	0.0609	YES
#	61	CC(C)C1=NC(CN(C)C(=O)N[C@@H](CCN2CCOCC2)C(=O)N[C@H](CC[C@H](CC2=CC=CC=C2)NC(=O)OCC2=CN=CS2)CC2=CC=CC=C2)=CS1	-2.71297	1	0.0898	0.9102	FN	0.2224	YES
#	62	CCCCCOC1=CC=C(C=C1)C1=CC(=NO1)C1=CC=C(C=C1)C(=O)N[C@H]1C[C@@H](O)[C@@H](O)NC(=O)[C@@H]2[C@@H](O)[C@@H](C)CN2C(=O)[C@@H](NC(=O)[C@@H](NC(=O)[C@@H]2C[C@@H](O)CN2C(=O)[C@@H](NC1=O)[C@@H](C)O)[C@H](O)[C@@H](O)C1=CC=C(O)C(OS(O)(=O)=O)=C1)[C@H](O)CC(N)=O	-5.64179	1	-0.4724	1.4724	FN	0.2681	YES
+	63	CC1CC2=C(C=CC=C2)N1NC(=O)C1=CC=C(Cl)C(=C1)S(N)(=O)=O	2.25073	1	1.0425	-0.0425	TP	3.1484	No
-	64	COCC(=O)NC1=C(I)C(C(=O)N(C)CC(O)CO)=C(I)C(C(=O)NCC(O)CO)=C1I	2.78203	1	1.1445	-0.1445	TP	15.0688	No
#	65	NCC1OC(OC2C(CO)OC(OC3C(O)C(N)CC(N)C3OC3OC(CN)C(O)C(O)C3N)C2O)C(N)C(O)C1O	-14.3819	0	-2.15	2.15	TN	0.1954	YES
*	66	CCOC1=NC2=CC=CC(C(=O)OC(C)OC(=O)OC3CCCCC3)=C2N1CC1=CC=C(C=C1)C1=C(C=CC=C1)C1=NNN=N1	-2.48343	1	0.1338	0.8662	FN	1.2006	YES
#	67	CC1=CC(=CC(C)=C1OC1=C(Br)C(N)=NC(NC2=CC=C(C=C2)C#N)=N1)C#N	-0.37816	1	0.5379	0.4621	TP	0.1832	YES
#	68	CC12CCC3C(CCC4=CC5=C(CC34C)C=NO5)C1CCC2(O)C#C	2.92201	0	1.1713	-1.1713	FP	0.2381	YES
+	69	CC(NC(C)(C)C)C(=O)C1=CC=CC(Cl)=C1	0.82054	1	0.768	0.232	TP	1.0725	YES
#	70	CC1=C(C=C(C#N)C(=O)N1)C1=CC=NC=C1	-3.338	0	-0.0302	0.0302	TN	0.0834	YES
+	71	CCC(C)N1N=CN(C1=O)C1=CC=C(C=C1)N1CCN(CC1)C1=CC=C(OC[C@H]2CO[C@@](CN3C=NC=N3)(O2)C2=CC=C(Cl)C=C2Cl)C=C1	1.9618	1	0.987	0.013	TP	5.257	No
#	72	C[C@H]1OC(O[C@@H]2C[C@@H]3O[C@@](O)(C[C@H](O)[C@H]3C(O)=O)C[C@@H](O)C[C@H]3O[C@@H]3C=CC(=O)O[C@H](C)CC=CC=CC=CC=C2)[C@@H](O)[C@@H](N)[C@@H]1O	-3.35786	0	-0.034	0.034	TN	0.115	YES
-	73	CCCCCCCCCC(=O)N[C@@H](CC1=CNC2=CC=CC=C12)C(=O)N[C@@H](CC(N)=O)C(=O)N[C@@H](CC(O)=O)C(=O)NC1C(C)OC(=O)[C@H](CC(=O)C2=C(N)C=CC=C2)NC(=O)[C@@H](NC(=O)[C@@H](CO)NC(=O)CNC(=O)[C@H](CC(O)=O)NC(=O)[C@@H](C)NC(=O)[C@H](CC(O)=O)NC(=O)[C@H](CCCN)NC(=O)CNC1=O)C(C)CC(O)=O	4.55099	1	1.484	-0.484	TP	0.2647	YES
#	74	CCOC1=NC2=CC=CC(C(O)=O)=C2N1CC1=CC=C(C=C1)C1=C(C=CC=C1)C1=NNN=N1	-0.40332	1	0.5331	0.4669	TP	0.1499	YES
+	75	ClC1=CC=C2OC(=O)NC2=C1	-3.57519	0	-0.0757	0.0757	TN	0.0832	YES
-	76	FC(F)OC(F)C(F)(F)F	2.28753	1	1.0496	-0.0496	TP	1.1837	YES
+	77	CCCCC(F)(F)[C@@]1(O)CC[C@H]2[C@@H](CC(=O)[C@@H]2CCCCCCC(O)=O)O1	-3.17999	0	0.0001	-0.0001	TN	3.1113	No
+	78	CC1NC2=C(C=C(C(Cl)=C2)S(N)(=O)=O)C(=O)N1C1=C(C)C=CC=C1	-3.28605	0	-0.0202	0.0202	TN	2.1582	No
+	79	CCCC1CC(N(C)C1)C(=O)NC(C(C)Cl)C1OC(SC)C(O)C(O)C1O	-3.21002	0	-0.0057	0.0057	TN	2.1211	No
+	80	CNC1(C)C2CCC(C2)C1(C)C	-3.28039	0	-0.0192	0.0192	TN	0.0381	YES
*	81	CON=C(C(=O)N[C@H]1[C@H]2SCC(C=CC3=C(C)N=CS3)=C(N2C1=O)C(=O)OCOC(=O)C(C)(C)C)C1=CSC(N)=N1	1.54813	1	0.9076	0.0924	TP	0.1991	YES
#	82	NC1=CC=C(C=C1)S(=O)(=[OH+])[NH2+]C1=NC=CC=N1	-2.66155	0	0.0996	-0.0996	TN	0.1077	YES
*	83	CO[C@@H]1CC(CC[C@H]1O)\C=C(/C)[C@H]1OC(=O)[C@@H]2CCCCN2C(=O)C(=O)[C@]2(O)O[C@@H]([C@H](C[C@H]2C)OC)[C@H](C[C@@H](C)C\C(C)=C/[C@@H](CC=C)C(=O)C[C@H](O)[C@H]1C)OC	4.69335	1	1.5113	-0.5113	TP	0.2087	YES
-	84	CC(C)(C)NC(=O)C1CCC2C3CCC4NC(=O)C=CC4(C)C3CCC12C	-2.65849	0	0.1002	-0.1002	TN	2.1781	No
*	85	NC1=C2N=CN(CCOCP(O)(O)=O)C2=NC=N1	-1.15079	1	0.3896	0.6104	FN	0.1258	YES
#	86	COC1=C(C)C2=C(C(=O)OC2)C(O)=C1C\C=C(/C)CCC(O)=O	0.08519	1	0.6268	0.3732	TP	0.1147	YES
-	87	NNC1=NN=CC2=CC=CC=C12	2.09068	1	1.0118	-0.0118	TP	0.0774	YES
+	88	COCCCN1CCC(CC1)NC(=O)C1=C2OCCC2=C(N)C(Cl)=C1	-3.23682	0	-0.0108	0.0108	TN	0.1182	YES
+	89	CC(N)C(O)C1=CC=CC=C1	-3.2702	0	-0.0172	0.0172	TN	0.0419	YES
#	90	CCC(C)C1NC(=O)C(CC2=CC=C(O)C=C2)NC(=O)C(N)CSSCC(NC(=O)C(CC(N)=O)NC(=O)C(NC1=O)C(C)O)C(=O)N1CCCC1C(=O)NC(CC(C)C)C(=O)NCC(N)=O	-8.96564	0	-1.1104	1.1104	TN	0.2053	YES
#	91	CN(C)CCC[C@]1(OCC2=C1C=CC(=C2)C#N)C1=CC=C(F)C=C1	1.78459	1	0.953	0.047	TP	0.1546	YES
*	92	CC(C)C1=C(\C=C\[C@@H](O)C[C@@H](O)CC(O)=O)C(=NC(=N1)N(C)S(C)(=O)=O)C1=CC=C(F)C=C1	-3.80844	1	-0.1205	1.1205	FN	1.2225	YES
+	93	CCC(C)C(=O)OC1CC(C)C=C2C=CC(C)C(CCC3CC(O)CC(=O)O3)C12	-2.40356	0	0.1491	-0.1491	TN	0.1059	YES
+	94	CC(=O)NC1C(O)OC(COS(O)(=O)=O)C(OC2OC(C(OC3OC(CO)C(OC4OC(C(O)C(O)C4OS(O)(=O)=O)C(O)=O)C(OS(O)(=O)=O)C3NS(O)(=O)=O)C(O)C2OS(O)(=O)=O)C(O)=O)C1O	-3.08198	0	0.0189	-0.0189	TN	8.4204	No
*	95	CCC1=C(C)CN(C(=O)NCCC2=CC=C(C=C2)S(=O)(=O)NC(=O)NC2CCC(C)CC2)C1=O	1.15179	0	0.8316	-0.8316	FP	0.1242	YES
+	96	CCCNC(C)C(=O)NC1=C(SC=C1C)C(=O)OC	-2.57442	0	0.1163	-0.1163	TN	0.0811	YES
-	97	C[C@@H]1CCN([C@H](C1)C(O)=O)C(=O)[C@H](CCCN=C(N)N)NS(=O)(=O)C1=C2NCC(C)CC2=CC=C1	2.3673	1	1.0649	-0.0649	TP	0.1298	YES
#	98	CN1C(C(=O)NC2=NC=C(C)S2)=C([O-])C2=C(C=CC=C2)S1(=O)=O	3.29951	1	1.2438	-0.2438	TP	0.1282	YES
-	99	CCCCCCCCCCNCC=C	-1.27389	0	0.366	-0.366	TN	0.0252	YES
*	100	NC1CSSCC(NC(=O)C(CC(N)=O)NC(=O)C(CCC(N)=O)NC(=O)C(CC2=CC=CC=C2)NC(=O)C(CC2=CC=C(O)C=C2)NC1=O)C(=O)N1CCCC1C(=O)NC(CCCN=C(N)N)C(=O)NCC(N)=O	-5.21983	0	-0.3914	0.3914	TN	0.2443	YES
-	101	CCC[C@H](NC(=O)[C@@H]1[C@H]2CCC[C@H]2CN1C(=O)[C@@H](NC(=O)[C@@H](NC(=O)C1=CN=CC=N1)C1CCCCC1)C(C)(C)C)C(=O)C(=O)NC1CC1	2.49508	1	1.0894	-0.0894	TP	1.1162	YES
*	102	NC1=NC(=O)N(C=C1)[C@@H]1CS[C@H](CO)O1	3.66688	1	1.3143	-0.3143	TP	0.069	YES
-	103	CC1=CC=C(C=C1)N(CC1=NCCN1)C1=CC=CC(O)=C1	-2.46275	0	0.1378	-0.1378	TN	0.0749	YES
+	104	NC12CC3CC(CC(C3)C1)C2	-0.08488	1	0.5942	0.4058	TP	0.058	YES
+	105	COC1=CC2=NC(=NC(N)=C2C=C1OC)N(C)CCCNC(=O)C1CCCO1	0.17628	1	0.6443	0.3557	TP	0.1057	YES
+	106	CN1C=NC2=C1C(=O)N(CCCCC(C)=O)C(=O)N2C	-2.90374	0	0.0531	-0.0531	TN	1.0703	YES
#	107	CCCSC1=CC=C2N=C(NC(=O)OC)NC2=C1	3.98834	1	1.376	-0.376	TP	0.084	YES
#	108	CCCC1OC2CC3C4CCC5=CC(=O)C=CC5(C)C4C(O)CC3(C)C2(O1)C(=O)CO	9.88402	0	2.5077	-2.5077	FP	0.2634	YES
+	109	FC(F)OC(F)(F)C(F)Cl	-3.2039	0	-0.0045	0.0045	TN	3.1768	No
*	110	CC(C)(N)CC1=CC=CC=C1	-3.38519	0	-0.0393	0.0393	TN	0.0327	YES
-	111	NC1=NC2=NC=C(CC(CC#C)C3=CC=C(C=C3)C(=O)N[C@@H](CCC(O)=O)C(O)=O)N=C2C(N)=N1	1.27593	1	0.8554	0.1446	TP	0.1777	YES
*	112	CC1(C)OC2CC3C4CCC5=CC(=O)CCC5(C)C4(F)C(O)CC3(C)C2(O1)C(=O)CCl	4.30084	0	1.436	-1.436	FP	1.2923	YES
*	113	[O-][N+](=O)C1=CC(=CC=C1C(=O)C1C(=O)CCCC1=O)C(F)(F)F	-2.59042	0	0.1133	-0.1133	TN	0.1689	YES
#	114	C[C@@H](NCCCC1=CC=CC(=C1)C(F)(F)F)C1=C2C=CC=CC2=CC=C1	-7.32898	1	-0.7963	1.7963	FN	0.1702	YES
#	115	COC1=CC=C2CC3C4CCC(O)C5OC1=C2C45CCN3C	8.25916	0	2.1958	-2.1958	FP	0.1971	YES
#	116	CC1(C)OC2CC3C4CC(F)C5=CC(=O)CCC5(C)C4C(O)CC3(C)C2(O1)C(=O)CO	-0.39331	0	0.535	-0.535	FP	0.2852	YES
#	117	CCCC(=O)NC1=CC=C(OCC(O)CNC(C)C)C(=C1)C(C)=O	-4.6138	0	-0.2751	0.2751	TN	0.0688	YES
+	118	CC(=O)O[C@@]12CO[C@@H]1C[C@H](O)[C@]1(C)[C@@H]2[C@H](OC(=O)C2=CC=CC=C2)[C@]2(O)C[C@H](OC(=O)[C@H](O)[C@@H](NC(=O)OC(C)(C)C)C3=CC=CC=C3)C(C)=C([C@@H](O)C1=O)C2(C)C	2.74501	1	1.1374	-0.1374	TP	0.1918	YES
+	119	CC([O-])=O	0.34933	0	0.6775	-0.6775	FP	1.0088	YES
+	120	COC1=CC2=C(C(OC)=C1OC)C1=CC=C(OC)C(=O)C=C1[C@H](CC2)NC(C)=O	2.0183	1	0.9979	0.0021	TP	2.0882	No
+	121	OC1=C(C2CCC(CC2)C2=CC=C(Cl)C=C2)C(=O)C(=O)C2=C1C=CC=C2	2.22262	1	1.0371	-0.0371	TP	1.1171	YES
+	122	CCC(C)CCCCC(=O)NC(CCN)C(=O)NC(C(C)O)C(=O)NC(CCN)C(=O)NC1CCNC(=O)C(NC(=O)C(CCN)NC(=O)C(CCN)NC(=O)C(CC(C)C)NC(=O)C(CC2=CC=CC=C2)NC(=O)C(CCN)NC1=O)C(C)O	-2.69691	0	0.0928	-0.0928	TN	0.1843	YES
+	123	CCN(CC)C(=O)[C@@]1(C[C@@H]1C[NH3+])C1=CC=CC=C1	2.02168	1	0.9985	0.0015	TP	1.0457	YES
*	124	CO\N=C(/C(=O)N[C@H]1[C@H]2SCC(C[N+]3(C)CCCC3)=C(N2C1=O)C([O-])=O)C1=CSC(N)=N1	-3.32654	1	-0.028	1.028	FN	0.1787	YES
-	125	CC(C)(C)C1=NC(=C(S1)C1=CC=NC(N)=N1)C1=CC=CC(NS(=O)(=O)C2=C(F)C=CC=C2F)=C1F	2.1647	1	1.026	-0.026	TP	0.2411	YES
-	126	CCCCC1=C(C(=O)C2=CC(I)=C(OCC[NH+](CC)CC)C(I)=C2)C2=CC=CC=C2O1	2.90082	1	1.1673	-0.1673	TP	11.0901	No
-	127	COC1=C2O[C@H]3C[C@@H](O)C=C[C@]33CCN(C)CC(C=C1)=C23	2.34351	1	1.0603	-0.0603	TP	0.0898	YES
+	128	NC[C@H]1O[C@H](O[C@@H]2[C@@H](N)C[C@@H](N)[C@H](O[C@H]3O[C@H](CO)[C@@H](O)[C@H](N)[C@H]3O)[C@H]2O)[C@H](N)C[C@@H]1O	2.09681	1	1.013	-0.013	TP	1.0642	YES
+	129	C[N+](C)(C)C[C@H](O)CC([O-])=O	2.05482	1	1.0049	-0.0049	TP	1.038	YES
*	130	ClC1=CC=C(CCC(CN2C=CN=C2)SC2=C(Cl)C=CC=C2Cl)C=C1	-12.0695	0	-1.7062	1.7062	TN	3.1429	No
-	131	CC(COC1=CC=CC=C1)NC(C)C(O)C1=CC=C(O)C=C1	-3.77344	0	-0.1138	0.1138	TN	0.0655	YES
+	132	CCOC(=O)C1=CC=C(N=C1)C#CC1=CC=C2SCCC(C)(C)C2=C1	-3.16433	0	0.0031	-0.0031	TN	1.1669	YES
*	133	NC(CC1=CC(I)=C(OC2=CC(I)=C(O)C(I)=C2)C(I)=C1)C(O)=O	-2.42605	0	0.1448	-0.1448	TN	20.0744	No
+	134	CCN(CC)CCNC(=O)C1=C(OC)C=C(N)C(Cl)=C1	-3.03353	0	0.0282	-0.0282	TN	0.102	YES
+	135	ClC1=CC=C(C(CN2C=CN=C2)OCC2=CSC3=C(Cl)C=CC=C23)C(Cl)=C1	-2.93342	0	0.0474	-0.0474	TN	5.1786	No
#	136	CC(C)[C@H](N)C(=O)OCC(CO)OCN1C=NC2=C1N=C(N)NC2=O	-2.46809	1	0.1368	0.8632	FN	0.0954	YES
+	137	CCN(C)C(=O)OC1=CC(=CC=C1)[C@H](C)N(C)C	1.65591	1	0.9283	0.0717	TP	0.0556	YES
#	138	CN=C(NCCSCC1=C(C)NC=N1)NC#N	5.73399	1	1.7111	-0.7111	TP	0.0902	YES
*	139	OC[C@@H]1CC[C@@H](O1)N1C=NC2=C1N=CNC2=O	-2.16833	1	0.1943	0.8057	FN	0.1004	YES
#	140	COC1=CC=C(OC)C(=C1)C(O)CNC(=O)CN	-2.48693	0	0.1331	-0.1331	TN	0.0674	YES
#	141	CCCCCOC1=CC=C(C=C1)C1=CC(=NO1)C1=CC=C(C=C1)C(=O)NC1C[C@H](O)[C@@H](O)NC(=O)[C@H]2[C@H](O)[C@H](C)CN2C(=O)[C@H](NC(=O)[C@H](NC(=O)[C@H]2C[C@H](O)CN2C(=O)[C@H](NC1=O)[C@@H](C)O)C(O)[C@@H](O)C1=CC=C(O)C(OS(O)(=O)=O)=C1)[C@@H](O)CC(N)=O	5.99087	1	1.7604	-0.7604	TP	0.2734	YES
#	142	CO\N=C(/C(=O)N[C@H]1[C@H]2SCC(CSC3=NC(=O)C(=O)NN3C)=C(N2C1=O)C(O)=O)C1=CSC(N)=N1	2.65166	1	1.1195	-0.1195	TP	0.2243	YES
+	143	C[C@H](C1=CN=CN1)C1=C(C)C(C)=CC=C1	0.28799	1	0.6658	0.3342	TP	0.0527	YES
#	144	C[C@@H]1C[C@H]2C3C[C@H](F)C4=CC(=O)C=C[C@]4(C)[C@@]3(F)[C@@H](O)C[C@]2(C)[C@@]1(O)C(=O)SCF	0.30303	0	0.6687	-0.6687	FP	0.265	YES
#	145	NCC1OC(OC2C(CO)OC(OC3C(O)C(N)CC(N)C3OC3OC(CO)C(O)C(O)C3N)C2O)C(N)C(O)C1O	-15.1524	0	-2.2979	2.2979	TN	0.1953	YES
#	146	CC1=C(CCO)SC=[N+]1CC1=C(N)N=C(C)N=C1	-10.8174	0	-1.4658	1.4658	TN	0.0975	YES
+	147	CC1=[N+]([O-])C=C(N=C1)C(O)=O	-0.90575	0	0.4366	-0.4366	TN	0.0568	YES
+	148	CN1N=C(C(=O)NC2CC3CCCC(C2)N3C)C2=CC=CC=C12	-2.9086	0	0.0522	-0.0522	TN	1.1333	YES
-	149	CC[C@]12CC(=C)[C@H]3[C@@H](CCC4=CCCC[C@H]34)[C@@H]1CC[C@@]2(O)C#C	-2.28781	0	0.1714	-0.1714	TN	0.1351	YES
*	150	OC1=CC2=C(CC3N(CC4CCC4)CCC22CCCCC32O)C=C1	1.15765	0	0.8327	-0.8327	FP	0.1806	YES
+	151	CNC(NCCSCC1=CC=C(CN(C)C)O1)=C[N+]([O-])=O	-3.42979	0	-0.0478	0.0478	TN	0.1089	YES
-	152	CC1(C)O[C@@H]2CO[C@@]3(COS(N)(=O)=O)OC(C)(C)O[C@H]3[C@@H]2O1	2.15057	1	1.0233	-0.0233	TP	4.0891	No
*	153	CC(C)(CO)C(O)C(=O)NCCCO	-4.22942	0	-0.2013	0.2013	TN	0.0396	YES
-	154	CC(C)(C)NC(=O)[C@@H]1CN(CC2=CC=CN=C2)CCN1C[C@@H](O)C[C@@H](CC1=CC=CC=C1)C(=O)N[C@@H]1[C@H](O)CC2=C1C=CC=C2	2.65319	1	1.1198	-0.1198	TP	0.1215	YES
-	155	OC(CC=O)C=O	-1.3309	0	0.355	-0.355	TN	0.0228	YES
*	156	COC(=O)N[C@H](C(=O)N[C@@H](CC1=CC=CC=C1)[C@@H](O)CN(CC1=CC=C(C=C1)C1=NC=CC=C1)NC(=O)[C@@H](NC(=O)OC)C(C)(C)C)C(C)(C)C	-0.33416	1	0.5464	0.4536	TP	0.1296	YES
+	157	CCCCCOC(=O)NC1=NC(=O)N(C=C1F)[C@@H]1O[C@H](C)[C@@H](O)[C@H]1O	1.99561	1	0.9935	0.0065	TP	0.1221	YES
-	158	OC1CCC2(O)C3CC4=CC=C(O)C5=C4C2(CCN3CC2CCC2)C1O5	-2.45323	0	0.1396	-0.1396	TN	0.2297	YES
+	159	CNS(=O)(=O)CCC1=CC=C2NC=C(C3CCN(C)CC3)C2=C1	2.01325	1	0.9969	0.0031	TP	1.1331	YES
#	160	CC1=C(C(=O)N[C@H]2[C@H]3SC(C)(C)[C@@H](N3C2=O)C(O)=O)C(=NO1)C1=C(Cl)C=CC=C1Cl	7.57013	1	2.0635	-1.0635	TP	0.1606	YES
#	161	CCN1CCN(C(=O)N[C@@H](C(=O)N[C@H]2[C@H]3SC(C)(C)[C@@H](N3C2=O)C(O)=O)C2=CC=CC=C2)C(=O)C1=O	10.3686	1	2.6007	-1.6007	TP	0.1474	YES
+	162	CC(C)[C@H](N)C(=O)OCCOCN1C=NC2=C1N=C(N)NC2=O	1.77098	1	0.9504	0.0496	TP	0.1057	YES
#	163	COC(=O)[C@@H](N1CCC2=C(C1)C=CS2)C1=C(Cl)C=CC=C1	-4.98729	1	-0.3468	1.3468	FN	0.1398	YES
*	164	CCCC1=NC(=C(N1CC1=CC=C(C=C1)C1=C(C=CC=C1)C1=NNN=N1)C(O)=O)C(C)(C)O	-0.84424	1	0.4484	0.5516	FN	0.1395	YES
-	165	COC1=C(OC)C=C2C(N)=NC(=NC2=C1)N1CCN(CC1)C(=O)C1CCCO1	-1.37369	0	0.3468	-0.3468	TN	0.1099	YES
-	166	COC1=C2N=CN([C@@H]3O[C@H](CO)[C@@H](O)[C@@H]3O)C2=NC(N)=N1	2.12581	1	1.0185	-0.0185	TP	0.1034	YES
*	167	C[N+]1(C)CCCC(C1)OC(=O)C(O)(C1=CC=CC=C1)C1=CC=CC=C1	-1.44586	0	0.333	-0.333	TN	1.0742	YES
-	168	OCCN(CCO)C1=NC(N2CCCCC2)=C2N=C(N=C(N3CCCCC3)C2=N1)N(CCO)CCO	2.31967	1	1.0557	-0.0557	TP	1.1703	YES
-	169	CSCCC1NC(=O)C(CC(C)C)NC(=O)C(CCCNC(N)=N)NC(=O)C(CO)NC(=O)C2CSSCC3NC(=O)C(CO)NC(=O)CNC(=O)C(NC(=O)C(CSSCC(N)C(=O)NC(CCCCN)C(=O)NCC(=O)NC(CCCCN)C(=O)NCC(=O)NC(C)C(=O)NC(CCCCN)C(=O)N2)NC(=O)C(CSSCC(NC(=O)C(CCCCN)NC(=O)CNC(=O)C(CO)NC(=O)C(CCCNC(N)=N)NC3=O)C(N)=O)NC(=O)C(CC(O)=O)NC(=O)C(CC2=CC=C(O)C=C2)NC1=O)C(C)O	2.07751	1	1.0093	-0.0093	TP	0.5058	YES
+	170	CN1CCN(CC2=CC=C(C=C2)C(=O)NC2=CC=C(C)C(NC3=NC(=CC=N3)C3=CC=CN=C3)=C2)CC1	2.05268	1	1.0045	-0.0045	TP	0.2144	YES
-	171	NCCS	2.67658	1	1.1242	-0.1242	TP	0.0123	YES
#	172	CS(C)=O	-3.13638	0	0.0085	-0.0085	TN	0.0275	YES
*	173	CC1CC2C3CC(F)C4=CC(=O)C=CC4(C)C3(F)C(O)CC2(C)C1(O)C(=O)CO	-1.1419	0	0.3913	-0.3913	TN	1.2741	YES
#	174	CCCCC1=NC2(CCCC2)C(=O)N1CC1=CC=C(C=C1)C1=C(C=CC=C1)C1=NNN=N1	-3.24123	1	-0.0116	1.0116	FN	0.1502	YES
#	175	CC1(C)SC2C(NC(=O)CC3=CC=CC=C3)C(=O)N2C1C(O)=O	-5.87236	0	-0.5167	0.5167	TN	0.1232	YES
-	176	CC[C@H](C)[C@H](NC(=O)[C@H](CC(C)C)NC(=O)[C@H](CO)NC(=O)[C@H](CC1=CN=CN1)NC(=O)[C@@H](NC(=O)[C@H](CC(C)C)NC(=O)[C@H](CO)NC(=O)[C@@H](NC(=O)[C@H](CC1=CC=C(O)C=C1)NC(C)=O)[C@@H](C)O)[C@@H](C)CC)C(=O)N[C@@H](CCC(O)=O)C(=O)N[C@@H](CCC(O)=O)C(=O)N[C@@H](CO)C(=O)N[C@@H](CCC(N)=O)C(=O)N[C@@H](CC(N)=O)C(=O)N[C@@H](CCC(N)=O)C(=O)N[C@@H](CCC(N)=O)C(=O)N[C@@H](CCC(O)=O)C(=O)N[C@@H](CCCCN)C(=O)N[C@@H](CC(N)=…	1.87937	1	0.9712	0.0288	TP	0.6826	YES
-	177	C(OC1=CC=C2OCOC2=C1)[C@@H]1CNCC[C@H]1C1=CC=CC=C1	2.17282	1	1.0275	-0.0275	TP	0.0829	YES
#	178	CCNC(=O)N(CCCN(C)C)C(=O)C1CC2C(CC3=CNC4=CC=CC2=C34)N(CC=C)C1	-11.0474	0	-1.51	1.51	TN	0.1839	YES
+	179	COC1=CC=C(C=C1C12CC3CC(CC(C3)C1)C2)C1=CC=C2C=C(C=CC2=C1)C(O)=O	-3.2518	0	-0.0137	0.0137	TN	1.1297	YES
*	180	CC1=CC(\C=C\C#N)=CC(C)=C1NC1=CC=NC(NC2=CC=C(C=C2)C#N)=N1	0.49381	1	0.7053	0.2947	TP	0.2115	YES
*	181	NC1=NC2=CC=C(OC(F)(F)F)C=C2S1	-8.93585	1	-1.1047	2.1047	FN	1.1926	YES
*	182	CC(=O)N1CCN(CC1)C1=CC=C(OCC2COC(CN3C=CN=C3)(O2)C2=CC=C(Cl)C=C2Cl)C=C1	-7.72229	0	-0.8717	0.8717	TN	2.1818	No
*	183	NCC1=CC=C(C=C1)S(N)(=O)=O	-2.29707	0	0.1696	-0.1696	TN	1.0695	YES
#	184	CCCN(CCOC1=C(Cl)C=C(Cl)C=C1Cl)C(=O)N1C=CN=C1	5.41226	1	1.6493	-0.6493	TP	0.1014	YES
#	185	CC(C)(C)NC(=O)[C@@H]1C[C@@H]2CCCC[C@@H]2CN1C[C@@H](O)[C@H](CC1=CC=CC=C1)NC(=O)[C@H](CC(N)=O)NC(=O)C1=CC=C2C=CC=CC2=N1	4.00555	1	1.3793	-0.3793	TP	0.1388	YES
*	186	CCCCCC(O)C=CC1C(O)CC(O)C1CC=CCCCC(O)=O	-5.78331	0	-0.4996	0.4996	TN	0.0428	YES
-	187	CCCNCC(O)COC1=C(C=CC=C1)C(=O)CCC1=CC=CC=C1	1.68334	1	0.9336	0.0664	TP	1.0659	YES
*	188	CC(C)CN(C[C@@H](OP([O-])([O-])=O)[C@H](CC1=CC=CC=C1)NC(=O)O[C@H]1CCOC1)S(=O)(=O)C1=CC=C(N)C=C1	-1.4144	1	0.339	0.661	FN	1.1266	YES
#	189	OC1=CC=C(C=C1)C1=C(C(=O)C2=CC=C(OCCN3CCCCC3)C=C2)C2=CC=C(O)C=C2S1	-4.59926	0	-0.2723	0.2723	TN	0.1696	YES
#	190	CCOC(=O)[C@H](CCC1=CC=CC=C1)N[C@@H](C)C(=O)N1[C@H]2CCC[C@H]2C[C@H]1C(O)=O	7.37056	1	2.0252	-1.0252	TP	0.0751	YES
*	191	CC12CCC3C(CCC4=C3C=CC(O)=C4)C1CCC2O	-1.94964	0	0.2363	-0.2363	TN	0.1674	YES
-	192	CC(C)[C@H](NC(=O)N(C)CC1=CSC(=N1)C(C)C)C(=O)N[C@H](C[C@H](O)[C@H](CC1=CC=CC=C1)NC(=O)OCC1=CN=CS1)CC1=CC=CC=C1	2.08756	1	1.0112	-0.0112	TP	0.1598	YES
*	193	OC(=O)C1=CC(=CC=C1O)C1=CC=C(F)C=C1F	3.54298	1	1.2905	-0.2905	TP	1.1082	YES
#	194	CC1=C(CCC(O)=O)/C2=C/C3=C(CCC(O)=O)C(C)=C([N-]3)\C=C3/N=C(/C=C4\N=C(\C=C\1/[N-]\2)C(C)=C4C=C)C(C)=C3C=C	5.49207	1	1.6647	-0.6647	TP	0.3367	YES
-	195	CC[C@H]1OC(=O)[C@H](C)C(=O)[C@H](C)[C@@H](O[C@@H]2O[C@H](C)C[C@@H]([C@H]2O)N(C)C)[C@@](C)(C[C@@H](C)C(=O)[C@@H](C)[C@H]2N(CCCCN3C=NC(=C3)C3=CC=CN=C3)C(=O)O[C@]12C)OC	-2.54115	0	0.1227	-0.1227	TN	0.1795	YES
+	196	NC1=CC=C(N=NC2=CC=CC=C2)C(N)=N1	-3.29375	0	-0.0217	0.0217	TN	0.0891	YES
*	197	NCCCC(O)=O	1.02685	0	0.8076	-0.8076	FP	1.0203	YES
*	198	CC1CC2C3CCC4=CC(=O)C=CC4(C)C3(F)C(O)CC2(C)C1(O)C(=O)CO	7.27259	0	2.0064	-2.0064	FP	0.2453	YES
-	199	C(NC1=C2NC=NC2=NC=N1)C1=CC=CO1	-2.33771	0	0.1618	-0.1618	TN	0.0833	YES
*	200	C1C2CNCC1C1=C2C=C2N=CC=NC2=C1	-2.49465	1	0.1317	0.8683	FN	0.0901	YES
*	201	NC(=O)CCC1NC(=O)C(CC2=CC=CC=C2)NC(=O)C(CC2=CC=C(O)C=C2)NC(=O)CCSSCC(NC(=O)C(CC(N)=O)NC1=O)C(=O)N1CCCC1C(=O)NC(CCCN=C(N)N)C(=O)NCC(N)=O	-3.93811	0	-0.1454	0.1454	TN	0.2383	YES
*	202	ClCCN(CCCl)P1(=O)NCCCO1	5.29806	1	1.6274	-0.6274	TP	12.0688	No
*	203	NC1=CC(=NC(=N)N1O)N1CCCCC1	-7.41298	0	-0.8124	0.8124	TN	0.0634	YES
*	204	COC1=CC(=CC(OC)=C1O)[C@H]1[C@@H]2[C@H](COC2=O)[C@H](O[C@@H]2O[C@@H]3CO[C@H](O[C@H]3[C@H](O)[C@H]2O)C2=CC=CS2)C2=C1C=C1OCOC1=C2	-1.70298	1	0.2836	0.7164	FN	0.1809	YES
+	205	OC12CC3CC(C1)CC(C3)(C2)NCC(=O)N1CCCC1C#N	-3.16553	0	0.0029	-0.0029	TN	3.1199	No
#	206	COC1=CC=C2[N-]C(=NC2=C1)[S@@](=O)CC1=C(C)C(OC)=C(C)C=N1	4.83414	1	1.5384	-0.5384	TP	0.1064	YES
-	207	COC1=CC2=CC=C(C=C2C=C1)[C@H](C)C(O)=O	2.27182	1	1.0466	-0.0466	TP	0.0548	YES
+	208	[O-]C(=O)P([O-])([O-])=O	2.02111	1	0.9984	0.0016	TP	3.0636	No
-	209	OC(=O)C1=CC=C(C=C1)N1N=C(N=C1C1=C(O)C=CC=C1)C1=C(O)C=CC=C1	1.69191	1	0.9352	0.0648	TP	1.1028	YES
*	210	CC1C2CC3=C(C=C(O)C=C3)C1(C)CCN2CC=C(C)C	3.2284	0	1.2302	-1.2302	FP	1.0936	YES
+	211	NC1=CC=C(C=C1)S(=O)(=O)NC1=NC=CC=N1	-3.46003	0	-0.0536	0.0536	TN	0.0994	YES
*	212	CCN1C=C(C(O)=O)C(=O)C2=C1C(F)=C(N1CCNC(C)C1)C(F)=C2	4.55255	1	1.4843	-0.4843	TP	0.1625	YES
#	213	CC(C)NCC(O)C1=CC=C(O)C(O)=C1	-3.44933	0	-0.0516	0.0516	TN	0.0468	YES
#	214	CO[C@H]1O[C@H](COS([O-])(=O)=O)[C@@H](O[C@@H]2O[C@H]([C@@H](O[C@H]3O[C@H](COS([O-])(=O)=O)C(O[C@@H]4O[C@@H]([C@@H](O[C@H]5O[C@H](COS([O-])(=O)=O)[C@@H](O)[C@H](O)[C@H]5NS([O-])(=O)=O)[C@H](O)[C@H]4O)C([O-])=O)[C@H](OS([O-])(=O)=O)[C@H]3NS([O-])(=O)=O)[C@H](O)[C@H]2OS([O-])(=O)=O)C([O-])=O)[C@H](O)[C@H]1NS([O-])(=O)=O	13.1585	0	3.1362	-3.1362	FP	0.4452	YES
+	215	C[C@]12CCC3[C@@H](CC[C@H]4NC(=O)C=C[C@]34C)[C@@H]1CC[C@@H]2C(=O)NC1=CC(=CC=C1C(F)(F)F)C(F)(F)F	-3.17753	0	0.0006	-0.0006	TN	4.3271	No
*	216	NC1=NC(=CS1)C(=C\CC(O)=O)\C(=O)N[C@H]1[C@H]2SCC=C(N2C1=O)C(O)=O	18.6922	1	4.1983	-3.1983	TP	2.1932	No
#	217	CC12CC(O)C3C(CCC4=CC(=O)CCC34C)C1CCC2(O)C(=O)CO	-7.15881	0	-0.7636	0.7636	TN	0.1689	YES
+	218	CC(C)CCCC(C)CCCC(C)CCCC1(C)CCC2=C(C)C(OC(=O)CCC(=O)OCCO)=C(C)C(C)=C2O1	-3.69983	0	-0.0997	0.0997	TN	2.0809	No
-	219	CCN(CC)C(=O)NC1=CC=C(OCC(O)CNC(C)(C)C)C(=C1)C(C)=O	-2.28691	0	0.1715	-0.1715	TN	0.0741	YES
#	220	CCCCC(C)(C)C(O)C=CC1C(O)CC(=O)C1CCCCC=CC(=O)OC	0.4787	0	0.7024	-0.7024	FP	0.0528	YES
+	221	COC1=CC2=C(C=C1OC)[C@@H](CN(C)CCCN1CCC3=C(CC1=O)C=C(OC)C(OC)=C3)C2	-3.17585	0	0.0009	-0.0009	TN	0.1339	YES
*	222	CC(N)(CC1=CC=C(O)C(O)=C1)C(O)=O	-6.79882	0	-0.6945	0.6945	TN	0.0618	YES
#	223	O=C1N(C2CCC(=O)NC2=O)C(=O)C2=C1C=CC=C2	1.51155	1	0.9006	0.0994	TP	0.0877	YES
*	224	CN1CCCC1CCOC(C)(C1=CC=CC=C1)C1=CC=C(Cl)C=C1	-2.39237	0	0.1513	-0.1513	TN	0.0902	YES
-	225	CC(C)CC(NC(=O)CNC(=O)C(CC1=CC=C(O)C=C1)NC(=O)C(CO)NC(=O)C(CC1=CNC2=CC=CC=C12)NC(=O)C(CC1=CN=CN1)NC(=O)C1CCC(=O)N1)C(=O)NC(CCCN=C(N)N)C(=O)N1CCCC1C(=O)NCC(N)=O	-2.71537	0	0.0893	-0.0893	TN	0.2425	YES
#	226	NC(=O)C1CCCN1C(=O)C(CC1=CN=CN1)NC(=O)C1CCC(=O)N1	3.94797	0	1.3683	-1.3683	FP	0.0823	YES
+	227	NC1=NC2=C(N=CN2COCCO)C(=O)N1	2.02943	1	1	0	TP	0.0863	YES
#	228	CC(=O)C1(O)CCC2C3C=C(Cl)C4=CC(=O)C5CC5C4(C)C3CCC12C	7.26056	0	2.0041	-2.0041	FP	0.2816	YES
-	229	CCCCCCCCCC(=O)NC(CC1=CNC2=CC=CC=C12)C(=O)NC(CC(N)=O)C(=O)NC(CC(O)=O)C(=O)NC1C(C)OC(=O)C(CC(=O)C2=C(N)C=CC=C2)NC(=O)C(NC(=O)C(CO)NC(=O)CNC(=O)C(CC(O)=O)NC(=O)C(C)NC(=O)C(CC(O)=O)NC(=O)C(CCCN)NC(=O)CNC1=O)C(C)CC(O)=O	-1.13479	1	0.3927	0.6073	FN	0.2747	YES
-	230	CO\N=C(/C(=O)N[C@H]1[C@H]2SCC(COC(N)=O)=C(N2C1=O)C(O)=O)C1=CC=CO1	2.48547	1	1.0876	-0.0876	TP	1.131	YES
*	231	CC(C)(O\N=C(/C(=O)N[C@H]1[C@H]2SCC(C[N+]3=CC=CC=C3)=C(N2C1=O)C([O-])=O)C1=CSC(N)=N1)C(O)=O	-3.33325	1	-0.0293	1.0293	FN	0.2034	YES
+	232	CC(=O)OC[C@H]1O[C@@H]([S-])[C@H](OC(C)=O)[C@@H](OC(C)=O)[C@@H]1OC(C)=O	2.09313	1	1.0123	-0.0123	TP	2.0414	No
+	233	OC(=O)C1=CC(=CC=C1O)N=NC1=CC=C(O)C(=C1)C(O)=O	2.0538	1	1.0047	-0.0047	TP	2.0842	No
*	234	CCCC(C)(COC(N)=O)COC(=O)NC(C)C	-1.84756	0	0.2559	-0.2559	TN	0.0466	YES
+	235	CCCCCCCCCCC[C@@H](C[C@@H]1OC(=O)[C@H]1CCCCCC)OC(=O)[C@H](CC(C)C)NC=O	1.97003	1	0.9886	0.0114	TP	0.062	YES
#	236	COC1=CC=C2N=C(NC2=C1)[S@](=O)CC1=C(C)C(OC)=C(C)C=N1	4.5485	1	1.4835	-0.4835	TP	0.1042	YES
*	237	NC1=C2N=CN([C@H]3C[C@H](O)[C@@H](CO)O3)C2=NC(Cl)=N1	3.52445	1	1.287	-0.287	TP	0.1342	YES
-	238	OC(=O)CC[Ge](=O)O[Ge](=O)CCC(O)=O	0.85002	1	0.7736	0.2264	TP	0.021	YES
-	239	C[C@@H](O)[C@@H]1[C@H]2[C@@H](C)C(S[C@@H]3CN[C@H](CNS(N)(=O)=O)C3)=C(N2C1=O)C(O)=O	-2.70142	0	0.092	-0.092	TN	4.1236	No
#	240	CC(C)CC1N2C(=O)C(NC(=O)C3CN(C)C4CC5=C(Br)NC6=CC=CC(=C56)C4=C3)(OC2(O)C2CCCN2C1=O)C(C)C	4.35562	0	1.4465	-1.4465	FP	0.3339	YES
#	241	N[C@@H](C(=O)N[C@H]1[C@H]2SCC(Cl)=C(N2C1=O)C(O)=O)C1=CC=CC=C1	-3.65454	1	-0.091	1.091	FN	0.1296	YES
-	242	N[C@H](CCCN=C(N)N)C(=O)NC(CCCN=C(N)N)C(=O)N1CCCC1C(=O)N1C[C@H](O)CC1C(=O)NCC(=O)N[C@@H](CC1=CC=CS1)C(=O)N[C@@H](CO)C(=O)N1CC2=C(CC1C(=O)N1[C@H]3CCCC[C@H]3CC1C(=O)N[C@@H](CCCN=C(N)N)C(O)=O)C=CC=C2	-3.20353	0	-0.0044	0.0044	TN	1.2673	YES
-	243	CC(N)C12CC3CC(CC(C3)C1)C2	-0.69545	0	0.477	-0.477	TN	0.0617	YES
+	244	CC1=C(C=C2C(=C1)C(C)(C)CCC2(C)C)C(=C)C1=CC=C(C=C1)C(O)=O	2.28749	1	1.0496	-0.0496	TP	0.0905	YES
*	245	CC1=CC(NC(=O)C2=C(C)C=CC=C2)=CC=C1C(=O)N1CCCC(O)C2=C1C=CC(Cl)=C2	4.75422	1	1.523	-0.523	TP	0.1396	YES
+	246	CN1C2=C(C3=CC=CC=C13)C(=O)N(CC1=C(C)NC=N1)CC2	-2.91527	0	0.0509	-0.0509	TN	1.122	YES
-	247	NCCCC(N)(C(F)F)C(O)=O	-2.80093	0	0.0729	-0.0729	TN	1.1061	YES
#	248	C[C@H]1CN(C[C@@H](C)N1)C1=C(F)C2=C(C(N)=C1F)C(=O)C(=CN2C1CC1)C(O)=O	-2.56987	1	0.1172	0.8828	FN	0.1822	YES
#	249	CC1COC2=C(N3CCN(C)CC3)C(F)=CC3=C2N1C=C(C(O)=O)C3=O	11.9694	1	2.9079	-1.9079	TP	0.1839	YES
#	250	CN(C)C(=N)N=C(N)N	0.33183	0	0.6742	-0.6742	FP	0.0314	YES
#	251	CC(N)COC1=C(C)C=CC=C1C	0.41533	0	0.6902	-0.6902	FP	0.0538	YES
#	252	N[C@@H](CC(=O)N1CCN2C(C1)=NN=C2C(F)(F)F)CC1=C(F)C=C(F)C(F)=C1	-10.8047	1	-1.4634	2.4634	FN	0.3416	YES
-	253	CC1CC(=O)NN=C1C1=CC=C(NN=C(C#N)C#N)C=C1	-2.58534	0	0.1143	-0.1143	TN	0.1251	YES
*	254	CC1=C(O)C(CO)=C(CO)C=N1	-2.73176	0	0.0861	-0.0861	TN	0.0528	YES
-	255	COC(=O)C1=C(C)NC(C)=C(C1C1=CC=CC2=NON=C12)C(=O)OC(C)C	-2.40705	0	0.1485	-0.1485	TN	0.0946	YES
*	256	CC(O)C(C)C1OC1CC1COC(CC(C)=CC(=O)OCCCCCCCCC(O)=O)C(O)C1O	-8.80843	0	-1.0802	1.0802	TN	0.0686	YES
#	257	CO\N=C1/CN(CC1CN)C1=NC2=C(C=C1F)C(=O)C(=CN2C1CC1)C(O)=O	-0.8082	1	0.4554	0.5446	FN	0.1575	YES
-	258	C[C@]1(O)CC[C@H]2[C@@H]3CC[C@H]4CC(=O)OC[C@]4(C)[C@H]3CC[C@]12C	-2.84268	0	0.0649	-0.0649	TN	1.0991	YES
+	259	O[C@H](CC=O)C=O	0.23032	1	0.6547	0.3453	TP	0.0224	YES
-	260	NC(CCCN=C(N)N)C(O)=O	-2.23101	0	0.1823	-0.1823	TN	1.0357	YES
*	261	CCN1C=C(C(O)=O)C(=O)C2=C1C=C(N1CCNCC1)C(F)=C2	6.87144	1	1.9294	-0.9294	TP	0.1352	YES
*	262	CCC(=O)OCC(=O)C1(OC(=O)CC)C(C)CC2C3CCC4=CC(=O)C=CC4(C)C3(Cl)C(O)CC12C	-4.4911	0	-0.2515	0.2515	TN	0.2102	YES
+	263	OCC(O)CO	-4.1965	0	-0.195	0.195	TN	0.014	YES
+	264	S=C1N=CNC2=C1NC=N2	-3.16034	0	0.0039	-0.0039	TN	4.0715	No
+	265	CCS(=O)(=O)CCN1C(C)=NC=C1[N+]([O-])=O	-3.27576	0	-0.0183	0.0183	TN	0.0945	YES
#	266	OC1=CC=C(C=C1)C1C[NH2+]CCC2=C1C=C(O)C(O)=C2Cl	-2.91023	0	0.0519	-0.0519	TN	0.08	YES
+	267	CC(=O)NCCCS(O)(=O)=O	1.73548	1	0.9436	0.0564	TP	0.0602	YES
-	268	NC(CC1=CC(I)=C(OC2=CC=C(O)C(I)=C2)C(I)=C1)C(O)=O	-2.9325	0	0.0476	-0.0476	TN	15.0738	No
#	269	CCCC[N+]1(C)C2CC(CC1C1OC21)OC(=O)C(CO)C1=CC=CC=C1	-10.8988	0	-1.4815	1.4815	TN	0.0998	YES
#	270	NC1=NC(NC2CC2)=C2N=CN([C@@H]3C[C@H](CO)C=C3)C2=N1	-0.35474	1	0.5424	0.4576	TP	0.1241	YES
*	271	CCCCNC(=O)NS(=O)(=O)C1=CC=C(C)C=C1	-1.00737	0	0.4171	-0.4171	TN	0.0947	YES
-	272	C#CCN[C@@H]1CCC2=C1C=CC=C2	2.69762	1	1.1283	-0.1283	TP	0.0621	YES
*	273	CO[C@@H]1C[C@@H](CC[C@H]1O)\C=C(/C)[C@H]1OC(=O)[C@@H]2CCCCN2C(=O)C(=O)[C@]2(O)O[C@@H]([C@H](C[C@H]2C)OC)[C@H](C[C@@H](C)C\C(C)=C/[C@@H](CC=C)C(=O)C[C@H](O)[C@H]1C)OC	4.11197	1	1.3998	-0.3998	TP	0.2082	YES
+	274	O=C1N(C[C@@H]2CCCC3=C2C1=CC=C3)[C@@H]1CN2CCC1CC2	-2.60136	0	0.1112	-0.1112	TN	1.1052	YES
#	275	CCC(=O)[C@@]1(C)[C@H](C)CC2C3CCC4=CC(=O)C=C[C@]4(C)C3[C@@H](O)C[C@]12C	-3.21104	0	-0.0058	0.0058	TN	0.1576	YES
-	276	CC(C)C[C@H](CN)CC(O)=O	0.13746	1	0.6369	0.3631	TP	1.024	YES
*	277	CCCC(=O)OC1(C(C)CC2C3CCC4=CC(=O)C=CC4(C)C3(F)C(=O)CC12C)C(=O)CCl	-2.40774	0	0.1483	-0.1483	TN	1.2541	YES
#	278	OCCN1CC(O)C(O)C(O)C1CO	2.00518	0	0.9954	-0.9954	FP	0.0416	YES
-	279	CNCCC(OC1=CC=C(C=C1)C(F)(F)F)C1=CC=CC=C1	2.36022	1	1.0635	-0.0635	TP	0.1596	YES
*	280	CNS(=O)(=O)CC1=CC=C2NC=C(CCN(C)C)C2=C1	0.94016	1	0.7909	0.2091	TP	1.102	YES
*	281	C\C(\C=C\C1=C(C)CCCC1(C)C)=C/C=C/C(/C)=C/C(O)=O	3.3525	1	1.254	-0.254	TP	0.166	YES
#	282	CC1(O)CCC2C3CCC4=CC(=O)CCC4(C)C3(F)C(O)CC12C	2.25697	0	1.0437	-1.0437	FP	0.2177	YES
+	283	CN(C)CCCN1C2=C(CCC3=C1C=C(Cl)C=C3)C=CC=C2	2.19873	1	1.0325	-0.0325	TP	0.1023	YES
-	284	CC(C)CC1=CC=C(C=C1)C(C)C(O)=O	1.55439	1	0.9088	0.0912	TP	0.0377	YES
#	285	C[C@@H](C1=C(F)C=NC=N1)[C@](O)(CN1C=NC=N1)C1=CC=C(F)C=C1F	5.40477	1	1.6479	-0.6479	TP	0.2085	YES
#	286	COCCOC(=O)C1=C(C)NC(C)=C(C1C1=CC=CC(=C1)[N+]([O-])=O)C(=O)OC(C)C	-10.5711	0	-1.4186	1.4186	TN	0.0886	YES
-	287	COC1=CC(OC)=C(Cl)C2=C1C(=O)C1(O2)C(C)CC(=O)C=C1OC	-2.2097	0	0.1864	-0.1864	TN	0.0879	YES
-	288	NCC1CCC(CC1)C(O)=O	0.30098	1	0.6683	0.3317	TP	1.0283	YES
*	289	CC[NH+](CC)CCOC1=CC=C(C=C1)C(=C(\Cl)C1=CC=CC=C1)\C1=CC=CC=C1	-6.93434	1	-0.7205	1.7205	FN	0.123	YES
*	290	OCCNCCNC1=CC=C(NCCNCCO)C2=C1C(=O)C1=C(C(O)=CC=C1O)C2=O	4.81138	1	1.534	-0.534	TP	1.1082	YES
+	291	CC(C(O)=O)C1=CC=C(C=C1)C(=O)C1=CC=CS1	-2.44272	0	0.1416	-0.1416	TN	1.0674	YES
+	292	COC(=O)C1=C(C)NC(C)=C(C1C1=C(C=CC=C1)[N+]([O-])=O)C(=O)OCC(C)C	-3.24953	0	-0.0132	0.0132	TN	1.0956	YES
-	293	C[C@H](CC1=CC=CC=C1)N(C)CC#C	2.28202	1	1.0485	-0.0485	TP	0.0582	YES
-	294	NC1=CC=CC2=C1C(=O)N(C1CCC(=O)NC1=O)C2=O	1.53618	1	0.9053	0.0947	TP	0.0649	YES
*	295	CCN(CC)C(C)C(=O)C1=CC=CC=C1	0.80034	0	0.7641	-0.7641	FP	1.0372	YES
+	296	O=C(O[C@H]1CN2CCC1CC2)N1CCC2=C(C=CC=C2)[C@@H]1C1=CC=CC=C1	1.41613	1	0.8823	0.1177	TP	0.1072	YES
*	297	CCC(=O)N(C1=CC=CC=C1)C1(CCN(CCC(=O)OC)CC1)C(=O)OC	2.59372	1	1.1083	-0.1083	TP	0.0624	YES
-	298	CCC1(CCC(=O)NC1=O)C1=CC=C(N)C=C1	-0.31511	0	0.55	-0.55	FP	0.0508	YES
#	299	CC1CC2C3CCC(O)(C(C)=O)C3(C)CC(O)C2(F)C2(C)C=CC(=O)C=C12	-2.56933	0	0.1173	-0.1173	TN	0.1769	YES
*	300	COC1=CC=C(CCN(C)CCCC(C#N)(C(C)C)C2=CC=C(OC)C(OC)=C2)C=C1OC	-2.69487	0	0.0932	-0.0932	TN	0.1355	YES
*	301	CC(C)NCC(O)COC1=C(OCC=C)C=CC=C1	-3.19054	0	-0.0019	0.0019	TN	0.0518	YES
#	302	O[C@@H]1CO[C@@H](O[C@@H]2CO[C@@H](O)[C@H](OS(O)(=O)=O)[C@H]2OS(O)(=O)=O)[C@H](OS(O)(=O)=O)[C@H]1OS(O)(=O)=O	-0.1302	0	0.5855	-0.5855	FP	0.2044	YES
*	303	CC(=O)[C@@]1(O)CC[C@H]2[C@@H]3CCC4=CC(=O)CC[C@]4(C)[C@H]3CC[C@]12C	-1.17508	0	0.3849	-0.3849	TN	0.1309	YES
+	304	CNC1(CCCCC1=O)C1=C(Cl)C=CC=C1	-1.71937	0	0.2805	-0.2805	TN	1.0732	YES
#	305	NC1=C(F)C=NC(=O)N1	-7.66386	0	-0.8605	0.8605	TN	0.0913	YES
*	306	OC(=O)C1=C(O)C=CC=C1	-1.40756	0	0.3403	-0.3403	TN	0.0279	YES
-	307	CC[C@H]1OC(=O)[C@H](C)[C@@H](O[C@H]2C[C@@](C)(OC)[C@@H](O)[C@H](C)O2)[C@H](C)[C@@H](O[C@@H]2O[C@H](C)C[C@@H]([C@H]2O)N(C)C)[C@@](C)(C[C@@H](C)C(=O)[C@H](C)[C@@H](O)[C@]1(C)O)OC	2.33367	1	1.0584	-0.0584	TP	1.1148	YES
+	308	CC[C@H]1OC(=O)[C@H](C)[C@@H](O[C@H]2C[C@@](C)(OC)[C@@H](O)[C@H](C)O2)[C@H](C)[C@@H](O[C@@H]2O[C@H](C)C[C@@H]([C@H]2O)N(C)C)[C@](C)(O)C[C@@H](C)CN(C)[C@H](C)[C@@H](O)[C@]1(C)O	1.893	1	0.9738	0.0262	TP	2.1112	No
-	309	CC(C)C1=C(C(=O)NC2=CC=CC=C2)C(=C(N1CC[C@@H](O)C[C@@H](O)CC([O-])=O)C1=CC=C(F)C=C1)C1=CC=CC=C1	2.16664	1	1.0264	-0.0264	TP	0.1676	YES
-	310	COC1=C(OCC2CCN(C)CC2)C=C2N=CN=C(NC3=CC=C(Br)C=C3F)C2=C1	2.21291	1	1.0352	-0.0352	TP	0.1869	YES
-	311	CCCCCCCCCCCCCCCCCCCCCCO	-2.74755	0	0.0831	-0.0831	TN	0.0227	YES
+	312	OCC1OC(CC1O)N1C=C(I)C(=O)NC1=O	-3.95033	0	-0.1477	0.1477	TN	6.0687	No
+	313	CC1(C)SC2C(NC(=O)C(N)C3=CC=CC=C3)C(=O)N2C1C([O-])=O	-2.81861	0	0.0695	-0.0695	TN	0.1216	YES
*	314	CC(=O)O[C@H]1[C@H](CC2C3CCC4C[C@H](O)[C@H](C[C@]4(C)C3CC[C@]12C)N1CCOCC1)[N+]1(CC=C)CCCC1	-10.2152	0	-1.3502	1.3502	TN	0.1947	YES
+	315	[O-]C(=O)C1=CC=CN=C1	-1.91231	0	0.2434	-0.2434	TN	0.0421	YES
-	316	CC1=C(SC=C1)C(=CCCN1CCC[C@H](C1)C(O)=O)C1=C(C)C=CS1	1.53713	1	0.9055	0.0945	TP	0.1006	YES
+	317	NC1=NN=C(C(N)=N1)C1=CC=CC(Cl)=C1Cl	2.48479	1	1.0874	-0.0874	TP	1.118	YES
#	318	CC1=NC2=C(CCN(C(=O)C3=CC=C(NC(=O)C4=C(C=CC=C4)C4=CC=CC=C4)C=C3)C3=C2C=CC=C3)N1	0.0393	0	0.618	-0.618	FP	0.3316	YES
-	319	C(C(C1CCCCC1)C1CCCCC1)C1CCCCN1	-1.9317	0	0.2397	-0.2397	TN	0.033	YES
*	320	CCN(CC)CCOC(=O)C1=CC=C(N)C=C1Cl	-3.11914	0	0.0118	-0.0118	TN	0.0874	YES
#	321	CCN(CCCCOC(=O)C1=CC=C(OC)C(OC)=C1)C(C)CC1=CC=C(OC)C=C1	-4.81153	0	-0.313	0.313	TN	0.0865	YES
#	322	CC(C)C1=CC=C2OC3=C(C=C(C(O)=O)C(N)=N3)C(=O)C2=C1	1.2877	0	0.8577	-0.8577	FP	0.1291	YES
#	323	[O-][N+](=O)OCCNC(=O)C1=CC=CN=C1	-6.91886	0	-0.7175	0.7175	TN	0.063	YES
-	324	CCC1=C2CN3C(=CC4=C(COC(=O)[C@]4(O)CC)C3=O)C2=NC2=CC=C(OC(=O)N3CCC(CC3)N3CCCCC3)C=C12	2.08857	1	1.0114	-0.0114	TP	1.2523	YES
-	325	CN(CC=CC#CC(C)(C)C)CC1=C2C=CC=CC2=CC=C1	-2.33262	0	0.1628	-0.1628	TN	0.0994	YES
+	326	CC(C)(C)NCC(O)COC1=C2CC(O)C(O)CC2=CC=C1	-3.13817	0	0.0081	-0.0081	TN	0.0614	YES
+	327	NC(=O)N[C@@H](CCC(O)=O)C(O)=O	-1.01371	0	0.4159	-0.4159	TN	0.0388	YES
#	328	NC1=NC(=O)N(C=C1)[C@@H]1O[C@H](CO)[C@@H](O)C1(F)F	4.1357	1	1.4043	-0.4043	TP	0.0922	YES
-	329	NC1=NC(=O)N(C=C1F)[C@@H]1CS[C@H](CO)O1	2.37174	1	1.0657	-0.0657	TP	0.1014	YES
*	330	CC(CCC(O)=O)C1CCC2C3C(O)CC4CC(O)CCC4(C)C3CC(O)C12C	-6.71879	0	-0.6791	0.6791	TN	1.1836	YES
#	331	CO[C@@H]1C[C@H](C[C@@H](C)[C@@H]2CC(=O)[C@H](C)\C=C(C)/[C@@H](O)[C@@H](OC)C(=O)[C@H](C)C[C@H](C)\C=C\C=C\C=C(C)\[C@H](C[C@@H]3CC[C@@H](C)[C@@](O)(O3)C(=O)C(=O)N3CCCC[C@H]3C(=O)O2)OC)CC[C@H]1OCCO	-5.66933	1	-0.4777	1.4777	FN	0.3651	YES
*	332	CC(O)C(O)=O	-2.04483	0	0.218	-0.218	TN	1.011	YES
+	333	NCCCC[C@H](NC(=O)[C@@H]1CCCN1C(=O)[C@@H]1CSSC[C@H](NC(=O)CNC(=O)CNC(=O)CN)C(=O)N[C@@H](CC2=CC=C(O)C=C2)C(=O)N[C@@H](CC2=CC=CC=C2)C(=O)N[C@@H](CCC(N)=O)C(=O)N[C@@H](CC(N)=O)C(=O)N1)C(=O)NCC(N)=O	-3.36604	0	-0.0356	0.0356	TN	0.2498	YES
#	334	O=C1NC(=O)C(N1)(C1=CC=CC=C1)C1=CC=CC=C1	0.73006	1	0.7506	0.2494	TP	0.0767	YES
-	335	NCCCC[C@H](N[C@@H](CCC1=CC=CC=C1)C(O)=O)C(=O)N1CCC[C@H]1C(O)=O	1.60849	1	0.9192	0.0808	TP	0.0579	YES
*	336	CC1=NC=C(N=C1)C(=O)NCCC1=CC=C(C=C1)S(=O)(=O)NC(=O)NC1CCCCC1	-1.81963	0	0.2612	-0.2612	TN	0.1096	YES
-	337	CC(C)(C)NCC(O)COC1=C2CCC(=O)NC2=CC=C1	-0.24311	0	0.5638	-0.5638	FP	0.071	YES
#	338	CCCCCN(C)CCC(O)(P(O)(O)=O)P(O)(O)=O	2.07342	1	1.0085	-0.0085	TP	0.1708	YES
#	339	CN(C)C\C=C\C(=O)NC1=C(O[C@H]2CCOC2)C=C2N=CN=C(NC3=CC=C(F)C(Cl)=C3)C2=C1	11.2945	1	2.7784	-1.7784	TP	0.3128	YES
*	340	CN1C2CC(CC1C1OC21)OC(=O)C(CO)C1=CC=CC=C1	-8.09213	0	-0.9427	0.9427	TN	0.0981	YES
-	341	CCCN1C[C@H](CSC)C[C@H]2[C@H]1CC1=CNC3=CC=CC2=C13	1.97404	1	0.9894	0.0106	TP	0.1011	YES
#	342	CC#CC1(O)CCC2C3CCC4=CC(=O)CCC4=C3C(CC12C)C1=CC=C(C=C1)N(C)C	3.13965	0	1.2131	-1.2131	FP	0.2739	YES
*	343	CC(N)(CC1=CC=C(O)C=C1)C(O)=O	1.41598	0	0.8823	-0.8823	FP	0.0516	YES
+	344	CC[N+](C)(C)CC1=C(Br)C=CC=C1	-3.3227	0	-0.0273	0.0273	TN	0.0837	YES
*	345	COC1=C(OCC(O)COC(N)=O)C=CC=C1	3.83972	0	1.3475	-1.3475	FP	0.0561	YES
+	346	COC(=O)C1=C(C)NC(C)=C(C1C1=CC=CC(=C1)[N+]([O-])=O)C(=O)OCC[NH+](C)CC1=CC=CC=C1	-3.19122	0	-0.002	0.002	TN	1.1167	YES
#	347	NC(N)=NC(=O)C1=NC(Cl)=C(N)N=C1N	-3.27409	0	-0.0179	0.0179	TN	0.0852	YES
*	348	NC1=NC2=C(C(CCC3=CC=C(C=C3)C(=O)N[C@@H](CCC(O)=O)C(O)=O)=CN2)C(=O)N1	-0.99559	1	0.4194	0.5806	FN	1.1247	YES
#	349	O=C1[C@H]2[C@@H]3CC[C@@H](C3)[C@H]2C(=O)N1C[C@@H]1CCCC[C@H]1CN1CCN(CC1)C1=NSC2=CC=CC=C12	-6.92995	1	-0.7197	1.7197	FN	0.1528	YES
*	350	CCOC(=O)C1=C(C)NC(C)=C(C1C1=CC=CC(Cl)=C1Cl)C(=O)OC	-8.81175	0	-1.0809	1.0809	TN	1.0895	YES
#	351	NC1=NC(=O)N(C[C@@H](CO)OCP(O)(O)=O)C=C1	-3.92177	1	-0.1423	1.1423	FN	0.1076	YES
#	352	CC(C)C[C@H](NC(=O)[C@H](CC1=CC=CC=C1)NC(=O)C1=CN=CC=N1)B(O)O	5.78431	1	1.7207	-0.7207	TP	0.079	YES
*	353	CO[C@@H]1C[C@H](C[C@@H](C)[C@@H]2CC(=O)[C@H](C)\C=C(C)/[C@@H](O)[C@@H](OC)C(=O)[C@H](C)C[C@H](C)\C=C\C=C\C=C(C)\[C@H](C[C@@H]3CC[C@@H](C)[C@@](O)(O3)C(=O)C(=O)N3CCCC[C@H]3C(=O)O2)OC)CC[C@H]1O	-2.34053	1	0.1612	0.8388	FN	0.3529	YES
*	354	CCCCNC1=CC=C(C=C1)C(=O)OCCN(C)C	-0.01445	0	0.6077	-0.6077	FP	0.0588	YES
-	355	CC1=CC=C(C=C1)C(=O)C1=CC(O)=C(O)C(=C1)[N+]([O-])=O	2.13026	1	1.0194	-0.0194	TP	0.0771	YES
#	356	CCC1=NN(CCCN2CCN(CC2)C2=CC=CC(Cl)=C2)C(=O)N1CCOC1=CC=CC=C1	2.13604	1	1.0205	-0.0205	TP	0.1516	YES
#	357	CC1=NC(=CC(NC2=NC=C(S2)C(=O)NC2=C(Cl)C=CC=C2C)=N1)N1CCN(CCO)CC1	-1.94244	1	0.2377	0.7623	FN	0.1759	YES
-	358	[O-]C(=O)COCC[NH+]1CC[NH+](CC1)[C@H](C1=CC=CC=C1)C1=CC=C(Cl)C=C1	1.96635	1	0.9879	0.0121	TP	1.0741	YES
-	359	OC(=O)CCNC(=O)C1=CC=C(C=C1)N=NC1=CC=C(O)C(=C1)C(O)=O	2.04502	1	1.003	-0.003	TP	1.0874	YES
+	360	COC1=CC=C(C=C1)C(CN(C)C)C1(O)CCCCC1	-0.39562	1	0.5346	0.4654	TP	0.0554	YES
*	361	CC(COC1=CC=CC=C1)N(CCCl)CC1=CC=CC=C1	-1.5034	0	0.3219	-0.3219	TN	1.0771	YES
-	362	OC(CNCC(O)C1CCC2=C(O1)C=CC(F)=C2)C1CCC2=C(O1)C=CC(F)=C2	2.25158	1	1.0427	-0.0427	TP	0.1894	YES
+	363	CCC(C)C(N)C1=NC(CS1)C(=O)NC(CC(C)C)C(=O)NC(CCC(O)=O)C(=O)NC(C(C)CC)C(=O)NC1CCCCNC(=O)C(CC(N)=O)NC(=O)C(CC(O)=O)NC(=O)C(CC2=CN=CN2)NC(=O)C(CC2=CC=CC=C2)NC(=O)C(NC(=O)C(CCCN)NC1=O)C(C)CC	-2.88363	0	0.057	-0.057	TN	1.2642	YES
+	364	CCC(C)(C)C(=O)O[C@H]1C[C@@H](C)C=C2C=C[C@H](C)[C@H](CC[C@@H]3C[C@@H](O)CC(=O)O3)[C@@H]12	1.8857	1	0.9724	0.0276	TP	0.0904	YES
+	365	ClCCNP1(=O)OCCCN1CCCl	2.03242	1	1.0006	-0.0006	TP	16.0606	No
*	366	CC1=C(CS(=O)C2=NC3=CC=CC=C3N2)N=CC=C1OCC(F)(F)F	4.47179	1	1.4688	-0.4688	TP	0.2306	YES
*	367	CC(C)C(C)C=CC(C)C1CCC2C(CCCC12C)=CC=C1CC(O)CCC1=C	-6.8491	0	-0.7041	0.7041	TN	1.0665	YES
*	368	CC(C)CCCC(C)CCCC(C)CCCC(C)=CCC1=C(C)C(=O)C2=C(C=CC=C2)C1=O	-6.60357	0	-0.657	0.657	TN	0.0771	YES
-	369	NS(=O)(=O)CC1=NOC2=CC=CC=C12	2.77284	1	1.1427	-0.1427	TP	0.1043	YES
*	370	CN(C)CCOC(C1=CC=CC=C1)C1=CC=CC=C1	-1.21763	0	0.3768	-0.3768	TN	0.0517	YES
*	371	CC(C)(C)C(=O)OCOP(=O)(COCCN1C=NC2=C(N)N=CN=C12)OCOC(=O)C(C)(C)C	-3.3245	1	-0.0276	1.0276	FN	0.1425	YES
*	372	CCN(CC)CCOC(=O)C1(CCCCC1)C1CCCCC1	-4.27575	0	-0.2102	0.2102	TN	1.0416	YES
-	373	CN1C=CC(=O)C(O)=C1C	2.33858	1	1.0594	-0.0594	TP	0.0454	YES
+	374	OC(C(=O)OC1CC2CC[C@@H](C1)[N+]21CCCC1)(C1=CC=CC=C1)C1=CC=CC=C1	1.29197	1	0.8585	0.1415	TP	1.0908	YES
+	375	CC(=O)O[C@@]12CO[C@@H]1C[C@H](O)[C@]1(C)[C@@H]2[C@H](OC(=O)C2=CC=CC=C2)[C@]2(O)C[C@H](OC(=O)C(O)[C@@H](NC(=O)OC(C)(C)C)C3=CC=CC=C3)C(C)=C([C@@H](O)C1=O)C2(C)C	1.06778	1	0.8154	0.1846	TP	0.1929	YES
-	376	CNCC[C@H](OC1=C2C=CC=CC2=CC=C1)C1=CC=CS1	2.29173	1	1.0504	-0.0504	TP	0.0924	YES
#	377	CN1CCN(CC1)C1=NC2=C(NC3=C1C=C(C)S3)C=CC=C2	0.12558	1	0.6346	0.3654	TP	0.1073	YES
-	378	CC[C@H]1[C@@H](O)[C@H]2[C@@H]3CC[C@H]([C@H](C)CCC(O)=O)[C@@]3(C)CC[C@@H]2[C@@]2(C)CC[C@@H](O)C[C@@H]12	-2.55887	0	0.1193	-0.1193	TN	0.0632	YES
*	379	NC1=NC(=CS1)C(=N\O)\C(=O)N[C@H]1[C@H]2SCC(C=C)=C(N2C1=O)C(O)=O	9.0055	1	2.339	-1.339	TP	0.1682	YES
+	380	C[C@]12C[C@H](O)[C@@]3(F)[C@@H](CCC4=CC(=O)CC[C@]34C)[C@@H]1CC[C@]2(O)C(=O)CO	-3.45465	0	-0.0526	0.0526	TN	0.1798	YES
#	381	CC(C)(C)C(O)C=CC1=CC=C2OCOC2=C1	1.9932	0	0.9931	-0.9931	FP	0.057	YES
+	382	CCC(C)CC(C)CCCCCCCCC(=O)N[C@H]1C[C@@H](O)[C@@H](NCCN)NC(=O)[C@@H]2[C@@H](O)CCN2C(=O)[C@@H](NC(=O)[C@@H](NC(=O)[C@@H]2C[C@@H](O)CN2C(=O)[C@@H](NC1=O)[C@@H](C)O)[C@H](O)[C@@H](O)C1=CC=C(O)C=C1)[C@H](O)CCN	1.75446	1	0.9472	0.0528	TP	0.1619	YES
-	383	COC(=O)[C@@H]1CC2=CC(=O)CC[C@]2(C)[C@@]23O[C@@H]2C[C@@]2(C)[C@@H](CC[C@@]22CCC(=O)O2)[C@H]13	2.1462	1	1.0224	-0.0224	TP	0.1026	YES
-	384	OC(=O)C1=CC(=CC=C1O)N=NC1=CC=C(C=C1)S(=O)(=O)NC1=NC=CC=C1	2.20439	1	1.0336	-0.0336	TP	0.1263	YES
*	385	CC(CO)NC(=O)C1CN(C)C2CC3=CNC4=CC=CC(=C34)C2=C1	-7.8513	0	-0.8965	0.8965	TN	0.1698	YES
*	386	CC(C)N1C(\C=C\[C@@H](O)C[C@@H](O)CC(O)=O)=C(C2=CC=CC=C12)C1=CC=C(F)C=C1	-12.6176	1	-1.8114	2.8114	FN	0.1957	YES
#	387	ClC1=CC(=CC=C1)N1CCN(CCCN2N=C3C=CC=CN3C2=O)CC1	-17.4637	0	-2.7415	2.7415	TN	0.1463	YES
+	388	CC(=O)OC1=CC=C(C=C1)C(C1=CC=C(OC(C)=O)C=C1)C1=NC=CC=C1	-3.18931	0	-0.0017	0.0017	TN	0.0856	YES
#	389	CN1C(=O)C([O-])=C(N=C1C(C)(C)NC(=O)C1=NN=C(C)O1)C(=O)NCC1=CC=C(F)C=C1	9.11842	1	2.3607	-1.3607	TP	0.1756	YES
#	390	COC1=CC(Br)=C(C[N+]2(CCOCCC3CCC4CC3C4(C)C)CCOCC2)C=C1OC	-15.467	0	-2.3583	2.3583	TN	0.2423	YES
+	391	[O-]C(=O)CN(CCN(CC([O-])=O)CC([O-])=O)CCN(CC([O-])=O)CC([O-])=O	2.1891	1	1.0307	-0.0307	TP	1.0648	YES
+	392	CC(C)NCC(O)COC1=CC=C(CC(N)=O)C=C1	-2.0813	1	0.211	0.789	FN	0.0575	YES
*	393	C[C@H]1COC2=C(N3CCN(C)CC3)C(F)=CC3=C2N1C=C(C(O)=O)C3=O	12.3163	1	2.9745	-1.9745	TP	0.1831	YES
-	394	CC(C)CN(C[C@@H](O)[C@H](CC1=CC=CC=C1)NC(=O)O[C@H]1CO[C@H]2OCC[C@@H]12)S(=O)(=O)C1=CC=C(N)C=C1	2.35748	1	1.063	-0.063	TP	1.1126	YES
#	395	CO\N=C(/C(=O)N[C@H]1[C@H]2SCC(COC(C)=O)=C(N2C1=O)C(O)=O)C1=CSC(N)=N1	4.0215	1	1.3824	-0.3824	TP	0.1636	YES
#	396	CCCC1=NC2=C(C)C=C(C=C2N1CC1=CC=C(C=C1)C1=C(C=CC=C1)C(O)=O)C1=NC2=CC=CC=C2N1C	0.96262	1	0.7953	0.2047	TP	0.1554	YES
-	397	CN(CC1=CC=C(C=C1)C(C)(C)C)CC1=C2C=CC=CC2=CC=C1	-2.50638	0	0.1294	-0.1294	TN	0.0727	YES
*	398	OC(CN1C=CN=C1)(P(O)(O)=O)P(O)(O)=O	1.10546	1	0.8227	0.1773	TP	0.1569	YES
-	399	CCCCCCOC(=O)N=C(N)C1=CC=C(NCC2=NC3=CC(=CC=C3N2C)C(=O)N(CCC(=O)OCC)C2=NC=CC=C2)C=C1	-1.7077	0	0.2827	-0.2827	TN	0.1803	YES
*	400	OC(=O)C1=CN(C2CC2)C2=C(C=C(F)C(=C2)N2CCNCC2)C1=O	1.27003	1	0.8543	0.1457	TP	0.1641	YES
-	401	CCC(=O)O[C@@](CC1=CC=CC=C1)([C@H](C)CN(C)C)C1=CC=CC=C1	-1.67349	0	0.2893	-0.2893	TN	0.0672	YES
-	402	N[C@@H](CC1=CC=C(O)C=C1)C(O)=O	0.31373	1	0.6707	0.3293	TP	0.0412	YES
-	403	NC[C@@H]1O[C@H](O[C@@H]2[C@@H](CO)O[C@@H](O[C@@H]3[C@@H](O)[C@H](N)C[C@H](N)[C@H]3O[C@H]3O[C@H](CN)[C@@H](O)[C@H](O)[C@H]3N)[C@@H]2O)[C@H](N)[C@@H](O)[C@@H]1O	-2.45791	0	0.1387	-0.1387	TN	0.0828	YES
+	404	NCC(O)C1=CC=C(O)C(O)=C1	-3.27116	0	-0.0174	0.0174	TN	0.0427	YES
-	405	COCCCOC1=CC=NC(CS(=O)C2=NC3=CC=CC=C3N2)=C1C	1.80912	1	0.9577	0.0423	TP	0.1578	YES
-	406	CCCC(=O)OC1(CCC2C3CC(F)C4=CC(=O)C=CC4(C)C3(F)C(O)CC12C)C(=O)COC(C)=O	-2.38639	0	0.1524	-0.1524	TN	0.2705	YES
-	407	CCCNC(=O)NS(=O)(=O)C1=CC=C(Cl)C=C1	-3.43681	0	-0.0492	0.0492	TN	0.111	YES
#	408	CO\N=C(/C(=O)N[C@H]1[C@H]2SCC(\C=C/C3=C(C)N=CS3)=C(N2C1=O)C(=O)OCOC(=O)C(C)(C)C)C1=CSC(N)=N1	1.35481	1	0.8705	0.1295	TP	0.2305	YES
+	409	CCOC(=O)C1=CC=C(N)C=C1	-1.72433	0	0.2795	-0.2795	TN	0.044	YES
*	410	CC1=C(C[S@@](=O)C2=NC3=CC=CC=C3N2)N=CC=C1OCC(F)(F)F	7.95508	1	2.1374	-1.1374	TP	0.2081	YES
#	411	FC(F)(F)[C@]1(OC(=O)NC2=C1C=C(Cl)C=C2)C#CC1CC1	5.77506	1	1.719	-0.719	TP	0.2252	YES
-	412	COCCCOC1=CC(C[C@@H](C[C@H](N)[C@@H](O)C[C@@H](C(C)C)C(=O)NCC(C)(C)C(N)=O)C(C)C)=CC=C1OC	2.53	1	1.0961	-0.0961	TP	1.0975	YES
-	413	CCC1=C(C)NC2=C1C(=O)C(CN1CCOCC1)CC2	-3.20477	0	-0.0046	0.0046	TN	0.0684	YES
#	414	FC1=CC=C(C=C1)[C@@H]1CCNC[C@H]1COC1=CC=C2OCOC2=C1	6.03688	1	1.7692	-0.7692	TP	0.096	YES
-	415	CO[C@H]1C=CO[C@@]2(C)OC3=C(C)C(O)=C4C(O)=C(NC(=O)C(C)=CC=C[C@H](C)[C@H](O)[C@@H](C)[C@@H](O)[C@@H](C)[C@H](OC(C)=O)[C@@H]1C)C1=C(N=C5C=C(C)C=CN15)C4=C3C2=O	-2.79257	0	0.0745	-0.0745	TN	0.2938	YES
-	416	CC1=C(N=NC2=C(O)C(=CC=C2)C2=CC=CC(=C2)C(O)=O)C(=O)N(N1)C1=CC=C(C)C(C)=C1	-2.68516	0	0.0951	-0.0951	TN	0.1313	YES
-	417	CCCC(=O)OCOC(=O)C1=C(C)NC(C)=C(C1C1=CC=CC(Cl)=C1Cl)C(=O)OC	2.38069	1	1.0674	-0.0674	TP	2.0967	No
#	418	CCC[C@@]1(CCC2=CC=CC=C2)CC([O-])=C([C@H](CC)C2=CC=CC([N-]S(=O)(=O)C3=CC=C(C=N3)C(F)(F)F)=C2)C(=O)O1	29.8384	1	6.3378	-5.3378	TP	0.3042	YES
-	419	CN[C@@H]1CCC2=C(C1)C1=CC(=CC=C1N2)C(N)=O	2.02077	1	0.9984	0.0016	TP	0.0761	YES
+	420	C[C@H]1CN(C[C@H](CC2=CC=CC=C2)C(=O)NCC(O)=O)CC[C@@]1(C)C1=CC=CC(O)=C1	-3.23983	0	-0.0114	0.0114	TN	0.0912	YES
*	421	CC(C)NCC(O)COC1=C2C=CC=CC2=CC=C1	-1.87121	0	0.2513	-0.2513	TN	0.0538	YES
#	422	NC1=NC(=CS1)C(=N/OCC(O)=O)\C(=O)N[C@H]1[C@H]2SCC(C=C)=C(N2C1=O)C(O)=O	14.8142	1	3.454	-2.454	TP	0.1702	YES
*	423	CC1(C)S[C@@H]2[C@H](NC(=O)CC3=CC=CC=C3)C(=O)N2[C@H]1C(O)=O	-1.3843	0	0.3448	-0.3448	TN	0.0985	YES
#	424	CC(C=CC(O)C1CC1)C1CCC2C(CCCC12C)=CC=C1CC(O)CC(O)C1=C	-8.298	0	-0.9823	0.9823	TN	0.0727	YES
+	425	O[C@H]1CO[C@@H]2[C@@H](CO[C@H]12)O[N+]([O-])=O	-3.05414	0	0.0243	-0.0243	TN	1.0541	YES
*	426	CO[C@@H]1C[C@H](C[C@@H](C)[C@@H]2CC(=O)[C@H](C)\C=C(C)/[C@@H](O)[C@@H](OC)C(=O)[C@H](C)C[C@H](C)\C=C\C=C\C=C(C)\[C@H](C[C@@H]3CC[C@@H](C)[C@@](O)(O3)C(=O)C(=O)N3CCCC[C@H]3C(=O)O2)OC)CC[C@H]1OC(=O)C(C)(CO)CO	4.38392	1	1.452	-0.452	TP	0.3838	YES
-	427	C[C@H](\C=C\[C@H](C)C(C)(C)O)[C@H]1CC[C@H]2\C(CCC[C@]12C)=C\C=C1C[C@@H](O)C[C@H](O)C1	2.17247	1	1.0275	-0.0275	TP	0.2008	YES
*	428	CN(C)CCC1=CNC2=CC=C(C[C@H]3COC(=O)N3)C=C12	9.68653	1	2.4698	-1.4698	TP	0.0994	YES
#	429	C[N+]1(CC2CC2)CC[C@@]23[C@H]4OC5=C2C(C[C@@H]1[C@]3(O)CCC4=O)=CC=C5O	0.21607	0	0.652	-0.652	FP	0.206	YES
#	430	CC(CN1C2=C(SC3=C1C=CC=C3)C=CC=C2)N(C)C	8.20536	0	2.1855	-2.1855	FP	0.1026	YES
+	431	CC(C)COC1=CC=C(C=C1C#N)C1=NC(C)=C(S1)C(O)=O	1.90625	1	0.9764	0.0236	TP	2.1301	No
*	432	NC1=CC=CC2=C1CN(C1CCC(=O)NC1=O)C2=O	1.51042	1	0.9004	0.0996	TP	0.0649	YES
+	433	CC1=CN([C@H]2C[C@H](N=[N+]=[N-])[C@@H](CO)O2)C(=O)NC1=O	1.68723	1	0.9343	0.0657	TP	0.0769	YES
-	434	CC(O)C(CO)NC(=O)C1CSSCC(NC(=O)C(N)CC2=CC=CC=C2)C(=O)NC(CC2=CC=CC=C2)C(=O)NC(CC2=CNC3=CC=CC=C23)C(=O)NC(CCCCN)C(=O)NC(C(C)O)C(=O)N1	1.84882	1	0.9654	0.0346	TP	0.2523	YES
-	435	COC1=C(OCCNCC(O)COC2=CC=CC3=C2C2=C(N3)C=CC=C2)C=CC=C1	2.31344	1	1.0545	-0.0545	TP	1.1357	YES
+	436	CN(C)C(=O)CC1=C(N=C2C=CC(C)=CN12)C1=CC=C(C)C=C1	2.07168	1	1.0081	-0.0081	TP	1.099	YES
-	437	CC(=O)N(O)CCCCCNC(=O)CCC(=O)N(O)CCCCCNC(=O)CCC(=O)N(O)CCCCCN	2.56934	1	1.1037	-0.1037	TP	0.0711	YES
-	438	NC1=CC=C(O)C(=C1)C(O)=O	1.48096	1	0.8948	0.1052	TP	0.0422	YES
+	439	NCC1(CC(O)=O)CCCCC1	-1.17879	1	0.3842	0.6158	FN	1.027	YES
-	440	NC(N)=NC(=O)CC1=C(Cl)C=CC=C1Cl	2.03655	1	1.0014	-0.0014	TP	0.077	YES
+	441	NC(CCC(O)=O)C=C	1.07524	1	0.8169	0.1831	TP	1.0266	YES
+	442	CC12CC3CC(C)(C1)CC(N)(C3)C2	2.03061	1	1.0003	-0.0003	TP	0.0727	YES
-	443	CCCN(CCC)CCC1=CC=CC2=C1CC(=O)N2	1.57601	1	0.913	0.087	TP	1.0535	YES
-	444	CC(C)OC(=O)C(C)(C)OC1=CC=C(C=C1)C(=O)C1=CC=C(Cl)C=C1	0.86602	1	0.7767	0.2233	TP	0.0738	YES
*	445	OCC(NC(=O)C(Cl)Cl)C(O)C1=CC=C(C=C1)[N+]([O-])=O	3.89404	1	1.3579	-0.3579	TP	1.0775	YES
+	446	CC[C@@H]1C=C(C)C[C@H](C)C[C@H](OC)[C@H]2O[C@](O)([C@H](C)C[C@@H]2OC)C(=O)C(=O)N2CCCC[C@H]2C(=O)O[C@@H]([C@H](C)[C@@H](O)CC1=O)C(C)=C[C@@H]1CC[C@H](Cl)[C@@H](C1)OC	-3.13387	0	0.009	-0.009	TN	2.1365	No
*	447	NS(=O)(=O)C1=CC2=C(NC(CC3=CC=CC=C3)NS2(=O)=O)C=C1C(F)(F)F	6.53423	0	1.8647	-1.8647	FP	0.2312	YES
-	448	CN(C)CCCOC1=NN(CC2=CC=CC=C2)C2=CC=CC=C12	-2.50718	0	0.1293	-0.1293	TN	0.1008	YES
+	449	NC1=C2N=CN(C3OC(CO)C(O)C3O)C2=NC=N1	-3.12389	0	0.0109	-0.0109	TN	0.1379	YES
+	450	CC(C)N(CC[C@H](C1=CC=CC=C1)C1=CC(CO)=CC=C1OC(=O)C(C)C)C(C)C	-1.80483	0	0.2641	-0.2641	TN	1.0759	YES
*	451	NCCNCCNCCNCCN	6.00099	0	1.7623	-1.7623	FP	0.0337	YES
-	452	O=C(OOC(=O)C1=CC=CC=C1)C1=CC=CC=C1	-1.52729	0	0.3173	-0.3173	TN	0.0486	YES
#	453	CCOC(=O)C1=CN=CN1C(C)C1=CC=CC=C1	-2.56241	0	0.1187	-0.1187	TN	0.0659	YES
+	454	CC(CCC1=CC=C(O)C=C1)NCCC1=CC=C(O)C(O)=C1	-1.71417	0	0.2815	-0.2815	TN	0.0673	YES
*	455	CN1CCC2=CC=CC3=C2C1CC1=C3C(O)=C(O)C=C1	-2.574	0	0.1164	-0.1164	TN	0.1106	YES
*	456	CCN(CC)CC(=O)NC1=C(C)C=CC=C1C	-1.14847	0	0.39	-0.39	TN	1.0512	YES
-	457	CN(C)C1=CC=C(O)C2=C1C[C@H]1C[C@H]3[C@H]([NH+](C)C)C(=O)C(C(N)=O)=C([O-])[C@@]3(O)C(=O)C1=C2[O-]	2.2331	1	1.0391	-0.0391	TP	0.1099	YES
-	458	CN[C@H]1CC[C@@H](C2=CC=C(Cl)C(Cl)=C2)C2=C1C=CC=C2	2.06309	1	1.0065	-0.0065	TP	1.0858	YES
+	459	OC(=O)C1CCN2C1=CC=C2C(=O)C1=CC=CC=C1	1.08622	1	0.819	0.181	TP	1.0746	YES
#	460	CN[C@H](CC(C)C)C(=O)N[C@@H]1[C@H](O)C2=CC=C(OC3=C(O[C@@H]4O[C@H](CO)[C@@H](O)[C@H](O)[C@H]4O[C@H]4C[C@](C)(N)[C@H](O)[C@H](C)O4)C4=CC(=C3)[C@@H](NC(=O)[C@H](CC(N)=O)NC1=O)C(=O)N[C@@H]1C3=CC=C(O)C(=C3)C3=C(C=C(O)C=C3O)[C@H](NC(=O)[C@@H](NC1=O)[C@H](O)C1=CC(Cl)=C(O4)C=C1)C(O)=O)C(Cl)=C2	-3.30378	1	-0.0236	1.0236	FN	0.5034	YES
#	461	CN1C2=C(NC=N2)C(=O)N(C)C1=O	0.83735	1	0.7712	0.2288	TP	0.0897	YES
+	462	COC1=CC(=CC=C1)[C@@]1(O)CCCC[C@@H]1CN(C)C	2.99695	1	1.1857	-0.1857	TP	0.0511	YES
*	463	CNC(=O)C1=CC(OC2=CC=C(NC(=O)NC3=CC=C(Cl)C(=C3)C(F)(F)F)C=C2)=CC=N1	0.42809	1	0.6927	0.3073	TP	0.2523	YES
#	464	CC1=CN([C@@H]2C[C@@H](O)[C@H](CO)O2)C(=O)NC1=O	-5.03596	1	-0.3561	1.3561	FN	0.0638	YES
-	465	OC(=O)COCCN1CCN(CC1)C(C1=CC=CC=C1)C1=CC=C(Cl)C=C1	2.69147	1	1.1271	-0.1271	TP	1.0912	YES
*	466	NC(=O)C1=NN(C=N1)[C@@H]1O[C@H](CO)[C@@H](O)[C@H]1O	-3.18132	1	-0.0001	1.0001	FN	0.0695	YES
+	467	NCCC(O)(P(O)([O-])=O)P(O)([O-])=O	2.04834	1	1.0037	-0.0037	TP	0.1686	YES
-	468	C[C@H]1O[C@@H](O[C@@H]2C[C@@H]3O[C@@](O)(C[C@H](O)[C@H]3C(O)=O)C[C@@H](O)C[C@@H](O)[C@H](O)CC[C@@H](O)C[C@@H](O)CC(=O)O[C@@H](C)[C@H](C)[C@H](O)[C@@H](C)\C=C\C=C\C=C\C=C\C=C\C=C\C=C\2)[C@@H](O)[C@@H](N)[C@@H]1O	2.14522	1	1.0223	-0.0223	TP	0.5008	YES
-	469	COC1=CC2=CC=C(CCC(C)=O)C=C2C=C1	2.8057	1	1.149	-0.149	TP	0.0555	YES
-	470	CC(C)CN(C[C@@H](O)[C@H](CC1=CC=CC=C1)NC(=O)O[C@H]1CCOC1)S(=O)(=O)C1=CC=C(N)C=C1	2.16629	1	1.0263	-0.0263	TP	1.1072	YES
-	471	COCCOC1=C(OCCOC)C=C2C(NC3=CC(=CC=C3)C#C)=NC=NC2=C1	2.109	1	1.0153	-0.0153	TP	0.1528	YES
*	472	OC[C@H]1O[C@H]([C@H](O)[C@@H](O)[C@@H]1O)C1=CC=C(Cl)C(CC2=CC=C(O[C@H]3CCOC3)C=C2)=C1	0.60777	1	0.7271	0.2729	TP	0.1086	YES
+	473	CC1=CN(C=N1)C1=CC(NC(=O)C2=CC=C(C)C(NC3=NC(=CC=N3)C3=CC=CN=C3)=C2)=CC(=C1)C(F)(F)F	2.03503	1	1.0011	-0.0011	TP	1.3081	YES
-	474	OC(=O)CCCC1=CC=CC=C1	1.50983	1	0.9003	0.0997	TP	0.0269	YES
#	475	OC(CN1C=NC=N1)(CN1C=NC=N1)C1=CC=C(F)C=C1F	2.59886	1	1.1093	-0.1093	TP	0.1548	YES
*	476	CC(C)(O\N=C(\C(=O)N[C@H]1[C@H]2SCC(C[N+]3=CC=CC=C3)=C(N2C1=O)C([O-])=O)C1=CSC(N)=N1)C(O)=O	-2.51463	1	0.1278	0.8722	FN	0.2322	YES
-	477	CCC[C@H](N[C@H](C)C(=O)N1[C@H]2CCCC[C@H]2C[C@H]1C(O)=O)C(=O)OCC	2.54048	1	1.0981	-0.0981	TP	0.0636	YES
*	478	C[C@H](N[C@@H](CCC1=CC=CC=C1)C(O)=O)C(=O)N1[C@H]2CCCC[C@@H]2C[C@H]1C(O)=O	7.0559	1	1.9648	-0.9648	TP	0.0683	YES
+	479	CC[C@H](C)[C@H](NC(=O)[C@H](CC1=CC=CC=C1)NC(=O)[C@H](CC(C)C)NC(=O)[C@H](CCCNC(N)=N)NC(=O)[C@@H](NC(=O)[C@H](C)NC(=O)[C@H](CCC(O)=O)NC(=O)[C@H](CCC(O)=O)NC(=O)[C@H](CCC(O)=O)NC(=O)[C@H](CCSC)NC(=O)[C@H](CCC(N)=O)NC(=O)[C@H](CCCCN)NC(=O)[C@H](CO)NC(=O)[C@H](CC(C)C)NC(=O)[C@H](CC(O)=O)NC(=O)[C@H](CO)NC(=O)[C@@H](NC(=O)[C@H](CC1=CC=CC=C1)NC(=O)[C@@H](NC(=O)CNC(=O)[C@H](CCC(O)=O)NC(=O)CNC(=O)[C@@H](N)…	2.28263	1	1.0486	-0.0486	TP	1.6313	No
#	480	CN1\C(=C(/[O-])NC2=NC=CC=C2)C(=O)C2=C(C=CC=C2)S1(=O)=O	2.92633	1	1.1722	-0.1722	TP	0.1514	YES
+	481	CC(C)C[C@H](NC(=O)[C@H](CCC1=CC=CC=C1)NC(=O)CN1CCOCC1)C(=O)N[C@@H](CC1=CC=CC=C1)C(=O)N[C@@H](CC(C)C)C(=O)[C@@]1(C)CO1	1.99222	1	0.9929	0.0071	TP	0.1303	YES
*	482	[O-]P([O-])(=O)OCN1C(=O)NC(C1=O)(C1=CC=CC=C1)C1=CC=CC=C1	4.1909	1	1.4149	-0.4149	TP	3.1107	No
#	483	CCCCCCCCCCCCCCCC(=O)N[C@@H](CCC(=O)NCCCC[C@H](NC(=O)[C@H](C)NC(=O)[C@H](C)NC(=O)[C@H](CCC(N)=O)NC(=O)CNC(=O)[C@H](CCC(O)=O)NC(=O)[C@H](CC(C)C)NC(=O)[C@H](CC1=CC=C(O)C=C1)NC(=O)[C@H](CO)NC(=O)[C@H](CO)NC(=O)[C@@H](NC(=O)[C@H](CC(O)=O)NC(=O)[C@H](CO)NC(=O)[C@@H](NC(=O)[C@H](CC1=CC=CC=C1)NC(=O)[C@@H](NC(=O)CNC(=O)[C@H](CCC(O)=O)NC(=O)[C@H](C)NC(=O)[C@@H](N)CC1=CN=CN1)[C@@H](C)O)[C@@H](C)O)C(C)C)C(=O…	10.4827	1	2.6226	-1.6226	TP	0.5521	YES
-	484	CN1CCC[C@@H]1CC1=CNC2=CC=C(CCS(=O)(=O)C3=CC=CC=C3)C=C12	2.22966	1	1.0385	-0.0385	TP	1.1249	YES
+	485	CC1=CC=NC2=C1NC(=O)C1=C(N=CC=C1)N2C1CC1	1.53877	1	0.9058	0.0942	TP	1.0885	YES
#	486	C[C@@H](OC1=CC(=CN=C1N)C1=CN(N=C1)C1CCNCC1)C1=C(Cl)C(F)=CC=C1Cl	-1.51177	1	0.3203	0.6797	FN	0.173	YES
-	487	CC(C)NC1=CC=CN=C1N1CCN(CC1)C(=O)C1=CC2=CC(NS(C)(=O)=O)=CC=C2N1	1.93753	1	0.9824	0.0176	TP	0.129	YES
*	488	CCN(C(C)=O)C1=CC(=CC=C1)C1=CC=NC2=C(C=NN12)C#N	6.64873	1	1.8867	-0.8867	TP	2.1234	No
#	489	FC(F)(F)C(F)(F)C(F)(F)F	-1.8865	1	0.2484	0.7516	FN	0.2619	YES
*	490	CC1OC(O[C@@H]2C[C@@H]3O[C@@](O)(C[C@H](O)[C@H]3C(O)=O)C[C@@H](O)C[C@@H](O)[C@H](O)CC[C@@H](O)C[C@@H](O)CC(=O)O[C@@H](C)[C@H](C)[C@H](O)[C@@H](C)\C=C\C=C\C=C\C=C\C=C\C=C\C=C\2)C(O)C(N)C1O	-0.08139	1	0.5949	0.4051	TP	0.5164	YES
*	491	CN1CCN(CC1)C1=NC2=C(NC3=C1C=CC=C3)C=CC(Cl)=C2	14.4794	1	3.3897	-2.3897	TP	1.1061	YES
#	492	NC1=NC2=C(N=CN2COC(CO)CO)C(=O)N1	1.934	1	0.9817	0.0183	TP	0.0901	YES
*	493	C[C@H](N[C@@H](CCC1=CC=CC=C1)C(O)=O)C(=O)N1[C@H]2CCC[C@H]2C[C@H]1C(O)=O	8.73627	1	2.2874	-1.2874	TP	0.0679	YES
*	494	CN(C)CCCC1(OCC2=C1C=CC(=C2)C#N)C1=CC=C(F)C=C1	1.89261	1	0.9738	0.0262	TP	0.1546	YES
#	495	NC(=O)C1=CN(CC2=C(F)C=CC=C2F)N=N1	-5.31787	1	-0.4102	1.4102	FN	0.1258	YES
*	496	CCOC(=O)[C@H](CCC1=CC=CC=C1)N[C@H]1CCCN2CCC[C@H](N2C1=O)C(O)=O	6.3438	1	1.8281	-0.8281	TP	0.0842	YES
#	497	C[C@H](CN1C=NC2=C(N)N=CN=C12)OCP(O)(O)=O	-4.32666	1	-0.22	1.22	FN	0.1252	YES
*	498	NC1=C2N=CN([C@@H]3O[C@H](CO)[C@@H](O)[C@@H]3O)C2=NC(F)=N1	0.29033	1	0.6662	0.3338	TP	0.159	YES
+	499	COC1=C(N2C[C@@H]3CCCN[C@@H]3C2)C(F)=CC2=C1N(C=C(C(O)=O)C2=O)C1CC1	2.12712	1	1.0188	-0.0188	TP	0.1758	YES
+	500	[O-]C(=O)CN(CC([O-])=O)C1=C(C#N)C(CC([O-])=O)=C(S1)C([O-])=O	-3.26339	0	-0.0159	0.0159	TN	3.1297	No
*	501	CCOC1=C(OCCN[C@@H](C)CC2=CC=C(OC)C(=C2)S(N)(=O)=O)C=CC=C1	-9.23528	0	-1.1622	1.1622	TN	1.1161	YES
-	502	CN(CCOC1=CC=C(NS(C)(=O)=O)C=C1)CCC1=CC=C(NS(C)(=O)=O)C=C1	-2.40184	0	0.1495	-0.1495	TN	0.1279	YES
+	503	CC(C)CN1C=NC2=C1C1=CC=CC=C1N=C2N	-3.14867	0	0.0061	-0.0061	TN	1.083	YES
-	504	CCOC1=CC=C(C[C@H]2NC(=O)CCSSC[C@H](NC(=O)[C@H](CC(N)=O)NC(=O)C(NC(=O)[C@@H](NC2=O)[C@@H](C)CC)[C@@H](C)O)C(=O)N2CCC[C@H]2C(=O)N[C@@H](CCCN)C(=O)NCC(N)=O)C=C1	-1.94305	0	0.2375	-0.2375	TN	0.1932	YES
#	505	CC[C@H](C)C(=O)O[C@H]1C[C@H](O)C=C2C=C[C@H](C)[C@H](CC[C@@H](O)C[C@@H](O)CC(O)=O)[C@@H]12	0.36762	1	0.6811	0.3189	TP	0.0579	YES
*	506	COC1=C(C)C2=C(C(=O)OC2)C(O)=C1C\C=C(/C)CCC(=O)OCCN1CCOCC1	-4.931	1	-0.336	1.336	FN	0.1492	YES
-	507	CC(C)(OC1=CC=C(C=C1)C(=O)C1=CC=C(Cl)C=C1)C(O)=O	2.92647	1	1.1722	-0.1722	TP	0.0693	YES
-	508	C[C@]12CC[C@H]3[C@@H](CCC4=CC(=O)CC[C@]34C)[C@@H]1CC[C@@H]2O	2.38309	1	1.0679	-0.0679	TP	1.1118	YES
*	509	O=C1NC=NC2=C1C=NN2	0.37941	1	0.6833	0.3167	TP	1.0791	YES
+	510	[NH-]C1CCCCC1[NH-]	2.01432	1	0.9971	0.0029	TP	2.006	No
+	511	CC1=CC=C(C=N1)C1=NC=C(Cl)C=C1C1=CC=C(C=C1)S(C)(=O)=O	2.20795	1	1.0343	-0.0343	TP	0.1562	YES
-	512	ClC1=C(NC2=NCCN2)C2=NSN=C2C=C1	2.4268	1	1.0763	-0.0763	TP	0.118	YES
+	513	N[C@@H](CCC(N)=O)C(O)=O	-0.25817	1	0.5609	0.4391	TP	0.0355	YES
+	514	CCC1NC(=O)C(C(O)C(C)C\C=C\C)N(C)C(=O)C(C(C)C)N(C)C(=O)C(CC(C)C)N(C)C(=O)C(CC(C)C)N(C)C(=O)C(C)NC(=O)C(C)NC(=O)C(CC(C)C)N(C)C(=O)C(NC(=O)C(CC(C)C)N(C)C(=O)CN(C)C1=O)C(C)C	2.09448	1	1.0125	-0.0125	TP	0.2972	YES
*	515	CCC1=C2NC3=C(CCOC3(CC)CC(O)=O)C2=CC=C1	6.80128	1	1.9159	-0.9159	TP	1.0895	YES
*	516	COC1=C(OC)C=C2C(N)=NC(=NC2=C1)N1CCN(CC1)C(=O)C1COC2=C(O1)C=CC=C2	2.8405	1	1.1557	-0.1557	TP	0.1429	YES
#	517	CCC(C)(C)C1=CC=C(CC(C)CN2CC(C)OC(C)C2)C=C1	-5.71603	0	-0.4867	0.4867	TN	0.0793	YES
#	518	CC1(C)OC2CC3C4CC(F)C5=CC(=O)C=CC5(C)C4(F)C(O)CC3(C)C2(O1)C(=O)CO	5.00021	0	1.5702	-1.5702	FP	0.3123	YES
*	519	CC1CC2C3CCC4=CC(=O)C=CC4(C)[C@@]3(F)C(O)CC2(C)[C@@]1(O)C(=O)CCl	-2.98034	0	0.0384	-0.0384	TN	1.2652	YES
-	520	CCC1=CC=C(CCOC2=CC=C(CC3SC(=O)NC3=O)C=C2)N=C1	-2.71864	0	0.0887	-0.0887	TN	0.1267	YES
-	521	COC1=NC(C)=NC(Cl)=C1NC1=NCCN1	-2.61353	0	0.1088	-0.1088	TN	1.0881	YES
*	522	CCOC(=O)OC1(CCC2C3CCC4=CC(=O)C=CC4(C)C3C(O)CC12C)C(=O)COC(=O)CC	-3.95026	0	-0.1477	0.1477	TN	1.2063	YES
#	523	CN1C2=C(C3=CC=CC=C13)C(=O)C(CN1C=CN=C1C)CC2	-8.17236	0	-0.9581	0.9581	TN	0.1142	YES
+	524	CN1CC(C=C2C1CC1=CNC3=CC=CC2=C13)C(=O)NC1(C)OC2(O)C3CCCN3C(=O)C(CC3=CC=CC=C3)N2C1=O	-3.5508	0	-0.0711	0.0711	TN	0.2352	YES
*	525	CCC12CCC3C(CCC4=CC(=O)CCC34)C1CCC2(O)C#C	-2.73126	0	0.0862	-0.0862	TN	1.1755	YES
*	526	CC1(O)CCC2C3CCC4=CC(=O)CCC4(C)C3CCC12C	4.12293	0	1.4019	-1.4019	FP	1.1785	YES
#	527	CCN(CC)C(=O)NC1CN(C)C2CC3=CNC4=CC=CC(=C34)C2=C1	-15.8257	0	-2.4271	2.4271	TN	0.1794	YES
*	528	CC12CC(=O)C3C(CCC4=CC(=O)C=CC34C)C1CCC2(O)C(=O)CO	-3.62546	0	-0.0854	0.0854	TN	0.1688	YES
+	529	COC(C(OC1=NC(C)=CC(C)=N1)C(O)=O)(C1=CC=CC=C1)C1=CC=CC=C1	-3.20874	0	-0.0054	0.0054	TN	0.1027	YES
#	530	CCC(CO)NC(=O)C1CN(C)C2CC3=CNC4=CC=CC(=C34)C2=C1	-7.86401	0	-0.899	0.899	TN	0.1705	YES
+	531	CN(CC=CC1=CC=CC=C1)CC1=C2C=CC=CC2=CC=C1	-3.17144	0	0.0018	-0.0018	TN	0.0616	YES
#	532	[O-][N+](=O)OC1COC2C(COC12)O[N+]([O-])=O	-10.3832	0	-1.3825	1.3825	TN	0.089	YES
-	533	CC(C)C1CCC(CC1)C(=O)NC(CC1=CC=CC=C1)C(O)=O	-1.8798	0	0.2497	-0.2497	TN	1.0486	YES
*	534	OC1=CC=C(O)C=C1	0.00097	0	0.6107	-0.6107	FP	0.0231	YES
#	535	COC1=CC=C(C=C1)C1SC2=C(C=CC=C2)N(CC[NH+](C)C)C(=O)C1OC(C)=O	-8.77485	0	-1.0738	1.0738	TN	0.125	YES
*	536	ClC1=CC=C(COC(CN2C=CN=C2)C2=CC=C(Cl)C=C2Cl)C=C1	-8.9314	0	-1.1038	1.1038	TN	3.1406	No
#	537	CC1=C(OC2=C(C=CC=C2C(=O)OCCN2CCCCC2)C1=O)C1=CC=CC=C1	-7.48688	0	-0.8266	0.8266	TN	0.1052	YES
+	538	CC1=CC(=O)N(O)C(=C1)C1CCCCC1	-2.29678	0	0.1696	-0.1696	TN	0.0434	YES
*	539	COC1=C2OC=CC2=CC2=C1OC(=O)C=C2	4.63574	0	1.5003	-1.5003	FP	0.0645	YES
*	540	C[N+]1(C)C2CC(CC1C1OC21)OC(=O)C(CO)C1=CC=CC=C1	-10.8467	0	-1.4715	1.4715	TN	0.0983	YES
#	541	C[C@]12CC(=O)[C@H]3[C@@H](CCC4=CC(=O)CC[C@]34C)[C@@H]1CC[C@]2(O)C(=O)CO	0.02779	0	0.6158	-0.6158	FP	0.1439	YES
#	542	COC1=CC=C(CC2=C3C=C(OC)C(OC)=CC3=CC=N2)C=C1OC	-8.905	0	-1.0988	1.0988	TN	0.126	YES
-	543	CCCCC(C)(O)CC=C[C@H]1[C@H](O)CC(=O)[C@@H]1CCCCCCC(=O)OC	-2.61578	0	0.1084	-0.1084	TN	0.0418	YES
*	544	CC1(C)O[C@@H]2C[C@H]3C4CCC5=CC(=O)C=CC5(C)[C@H]4C(O)CC3(C)[C@@]2(O1)C(=O)CO	11.6157	0	2.8401	-2.8401	FP	0.2141	YES
*	545	CC12CCC3C(CCC4=C3C=CC(O)=C4)C1CCC2=O	-2.47389	0	0.1356	-0.1356	TN	0.173	YES
#	546	CCC12CC(=C)C3C(CCC4=CC(=O)CCC34)C1CC[C@@]2(O)C#C	-5.47034	0	-0.4395	0.4395	TN	0.1826	YES
+	547	NC(CO)(CO)CO	-2.64651	0	0.1025	-0.1025	TN	0.0225	YES
#	548	OC(=O)CCCCCCCC(O)=O	0.10705	0	0.631	-0.631	FP	0.0168	YES
+	549	C[N+]1(C)CCC(C1)OC(=O)C(O)(C1CCCC1)C1=CC=CC=C1	-2.94203	0	0.0458	-0.0458	TN	0.0669	YES
+	550	CC1(C)SC2C(NC(=O)C(C([O-])=O)C3=CC=CC=C3)C(=O)N2C1C([O-])=O	-2.96638	0	0.0411	-0.0411	TN	0.1436	YES
#	551	CCCC1CC(N(C)C1)C(=O)NC(C(C)O)C1OC(SC)C(O)C(O)C1O	-10.0972	0	-1.3276	1.3276	TN	0.1083	YES
-	552	NC1=CC=C(C=C1)S(N)(=O)=O	-2.18847	0	0.1904	-0.1904	TN	1.068	YES
#	553	NC(=O)C(C1CCN(CCC2=CC=C3OCCC3=C2)C1)(C1=CC=CC=C1)C1=CC=CC=C1	-1.24288	0	0.3719	-0.3719	TN	0.135	YES
-	554	OC[C@H]1O[C@@](CO)(O[C@H]2O[C@H](CO)[C@@H](O)[C@H](O)[C@H]2O)[C@@H](O)[C@@H]1O	-3.09494	0	0.0164	-0.0164	TN	0.0408	YES
-	555	NC(CCC(N)=O)C(O)=O	-0.42633	0	0.5287	-0.5287	FP	0.0358	YES
+	556	CC1OC(CC(O)C1O)OC1C(O)CC(OC2C(O)CC(OC3CCC4(C)C(CCC5C4CC(O)C4(C)C(CCC54O)C4=CC(=O)OC4)C3)OC2C)OC1C	-3.18568	0	-0.001	0.001	TN	3.4707	No
-	557	CC1C(NC(=O)C(=NOC(C)(C)C(O)=O)C2=CSC(N)=N2)C(=O)N1S(O)(=O)=O	-2.43014	0	0.144	-0.144	TN	0.142	YES
*	558	CC(C)(C)NCC(O)COC1=NSN=C1N1CCOCC1	-5.70777	0	-0.4851	0.4851	TN	1.0884	YES
#	559	CC12CCC3C(CCC4=C3C=CC(O)=C4)C1CC(O)C2O	-6.61678	0	-0.6596	0.6596	TN	0.1719	YES
*	560	CC(=O)[C@@]1(O)CC[C@H]2[C@@H]3C=C(C)C4=CC(=O)CC[C@]4(C)[C@H]3CC[C@]12C	-1.96035	0	0.2342	-0.2342	TN	0.1333	YES
#	561	CC(=O)OCC(=O)C12OC3(CCCC3)OC1CC1C3CCC4=CC(=O)C=CC4(C)C3(F)C(O)CC21C	3.62813	0	1.3069	-1.3069	FP	0.2624	YES
-	562	C[C@@H]1CC[C@@]23CCC(=O)[C@H]2[C@]1(C)[C@@H](C[C@@](C)(C=C)[C@@H](O)[C@@H]3C)OC(=O)CSC1C[C@@H]2CC[C@H](C1)N2C	-2.53677	0	0.1236	-0.1236	TN	0.1301	YES
-	563	CCN(CC)CC#CCOC(=O)C(O)(C1CCCCC1)C1=CC=CC=C1	-2.58174	0	0.1149	-0.1149	TN	1.0921	YES
+	564	NCC(O)=O	1.05227	0	0.8125	-0.8125	FP	1.019	YES
-	565	CCOC(=O)N1C=CN(C)C1=S	-2.68194	0	0.0957	-0.0957	TN	3.0549	No

## Sheet: Table S3
Set	CAS	SMILES	DCW	Expr	Calc	Expr-Calc	Class	DefectSMILES	Applicability
*	1	CC1=C(CCN2CCC(CC2)C2=NOC3=CC(F)=CC=C23)C(=O)N2CCCCC2=N1	26.063	1	1.4278	-0.4278	TP	1.1869	YES
*	2	COC1=CC=NC(CS(=O)C2=NC3=CC=C(OC(F)F)C=C3N2)=C1OC	16.6576	1	1.0116	-0.0116	TP	0.2227	YES
+	3	CCCCN1C[C@H](O)[C@@H](O)[C@H](O)[C@H]1CO	-3.55224	0	0.1173	-0.1173	TN	0.032	YES
-	4	CCC(=C)C(=O)C1=CC=C(OCC(O)=O)C(Cl)=C1Cl	-1.78887	0	0.1953	-0.1953	TN	2.0662	No
*	5	CC1=C(N(N=C1C(=O)NN1CCCCC1)C1=CC=C(Cl)C=C1Cl)C1=CC=C(Cl)C=C1	-15.5403	0	-0.4132	0.4132	TN	3.1245	No
#	6	CCCCC(=O)N(CC1=CC=C(C=C1)C1=C(C=CC=C1)C1=NNN=N1)[C@@H](C(C)C)C(O)=O	15.1328	1	0.9441	0.0559	TP	0.1254	YES
+	7	C[C@H](CS)C(=O)N1CCC[C@H]1C(O)=O	15.2029	1	0.9472	0.0528	TP	1.0605	YES
+	8	CC(C)N1CCN(CC1)C1=CC=C(OCC2COC(CN3C=NC=N3)(O2)C2=CC=C(Cl)C=C2Cl)C=C1	-6.59993	0	-0.0176	0.0176	TN	2.2281	No
#	9	C\C(\C=C\C1=C(C)CCCC1(C)C)=C/C=C/C(/C)=C\C(O)=O	19.7004	1	1.1463	-0.1463	TP	0.221	YES
-	10	OC[C@@H]1[C@@H](O)C[C@H](N2C=NC3=C2N=CNC3=O)C1=C	9.88668	1	0.712	0.288	TP	1.0994	YES
-	11	CCN(CC)CCOC(=O)C1=CC=C(N)C=C1	-4.66949	0	0.0678	-0.0678	TN	0.0534	YES
#	12	OC1=C(Cl)C=C(Cl)C(Cl)=C1CC1=C(Cl)C(Cl)=CC(Cl)=C1O	-0.67329	0	0.2447	-0.2447	TN	0.1121	YES
*	13	O[C@@H](CC[C@@H]1[C@H](N(C1=O)C1=CC=C(F)C=C1)C1=CC=C(O)C=C1)C1=CC=C(F)C=C1	8.08465	1	0.6322	0.3678	TP	0.1625	YES
*	14	OCC1OC(O)(CO)C(O)C1OC1OC(CO)C(O)C(O)C1O	-4.98988	0	0.0537	-0.0537	TN	0.0655	YES
-	15	CCCCCCCN(CC)CCCC(O)C1=CC=C(NS(C)(=O)=O)C=C1	-2.31551	1	0.172	0.828	FN	1.094	YES
-	16	CNC(=O)CN(CCN(CCN(CC([O-])=O)CC(=O)NC)CC([O-])=O)CC([O-])=O	-0.6271	1	0.2467	0.7533	FN	0.058	YES
*	17	C[N+](C)(C)CC([O-])=O	2.36953	0	0.3793	-0.3793	TN	1.0339	YES
#	18	FCOC(C(F)(F)F)C(F)(F)F	11.4966	1	0.7832	0.2168	TP	0.2186	YES
*	19	COC1C(CC2CN3CCC4=C(NC5=CC(OC)=CC=C45)C3CC2C1C(=O)OC)OC(=O)C1=CC(OC)=C(OC)C(OC)=C1	-11.917	0	-0.2529	0.2529	TN	1.2305	YES
#	20	COCC1=C(N2[C@H](SC1)[C@H](NC(=O)C(=N/OC)\C1=CSC(N)=N1)C2=O)C(O)=O	10.6266	1	0.7447	0.2553	TP	0.1553	YES
*	21	C[C@@H]1C[C@H]2C3CCC4=CC(=O)C=C[C@]4(C)[C@@]3(Cl)[C@@H](O)C[C@]2(C)[C@@]1(O)C(=O)CCl	-12.2186	0	-0.2662	0.2662	TN	2.1792	No
#	22	COC1=CC=C2N=C(NC2=C1)S(=O)CC1=C(C)C(OC)=C(C)C=N1	23.4035	1	1.3101	-0.3101	TP	0.1322	YES
-	23	CCCCCC(O)C=CC1C(O)CC2OC(CC12)=CCCCC(O)=O	-3.03132	0	0.1403	-0.1403	TN	0.0642	YES
+	24	CN(N=O)C(=O)N[C@H]1[C@@H](O)O[C@H](CO)[C@@H](O)[C@@H]1O	15.1311	1	0.9441	0.0559	TP	3.0424	No
-	25	OCCOCCN1CCN(CC1)C1=NC2=C(SC3=C1C=CC=C3)C=CC=C2	5.85852	1	0.5337	0.4663	TP	0.1231	YES
+	26	COC1=CC2=C(C=C1OC)C(=O)C(CC1CCN(CC3=CC=CC=C3)CC1)C2	9.16813	1	0.6802	0.3198	TP	1.1061	YES
+	27	CC[C@H](C)C(=O)O[C@H]1C[C@@H](C)C=C2C=C[C@H](C)[C@H](CC[C@@H]3C[C@@H](O)CC(=O)O3)[C@@H]12	16.1376	1	0.9886	0.0114	TP	0.0851	YES
+	28	CC(=O)OC1=C(C=CC=C1)C(O)=O	4.40198	0	0.4693	-0.4693	TN	0.0353	YES
-	29	N#CC1=CC=C(C=C1)C(N1C=NC=N1)C1=CC=C(C=C1)C#N	11.6137	1	0.7884	0.2116	TP	0.1154	YES
#	30	CC(C)OC(=O)OCOP(=O)(CO[C@H](C)CN1C=NC2=C(N)N=CN=C12)OCOC(=O)OC(C)C	7.82226	1	0.6206	0.3794	TP	0.1386	YES
*	31	CN1C(=O)C(C)=C2N(C(=O)N(C3CC3)C(=O)C2=C1NC1=CC=C(I)C=C1F)C1=CC(NC(C)=O)=CC=C1	15.6318	1	0.9662	0.0338	TP	6.1834	No
+	32	CN1C=CNC1=S	-3.59775	0	0.1153	-0.1153	TN	4.0304	No
+	33	OC(C(=O)OC1CC2CCC(C1)[N+]21CCCC1)(C1=CC=CC=C1)C1=CC=CC=C1	9.49335	1	0.6946	0.3054	TP	1.0912	YES
#	34	CCN(CC)CCNC(=O)C1=C(C)NC(\C=C2/C(=O)NC3=CC=C(F)C=C23)=C1C	19.1225	1	1.1207	-0.1207	TP	0.1816	YES
+	35	CCC[C@H](N[C@@H](C)C(=O)N1[C@H]2CCCC[C@H]2C[C@H]1C(O)=O)C(=O)OCC	10.5917	1	0.7432	0.2568	TP	0.0633	YES
#	36	CCC(C)C1NC(=O)C(CC2=CC=C(O)C=C2)NC(=O)C(N)CSSCC(NC(=O)C(CC(N)=O)NC(=O)C(CCC(N)=O)NC1=O)C(=O)N1CCCC1C(=O)NC(CC(C)C)C(=O)NCC(N)=O	-9.91407	0	-0.1643	0.1643	TN	0.21	YES
-	37	CC(=O)OC1=CC2=C(CCN(C2)C(C(=O)C2CC2)C2=C(F)C=CC=C2)S1	-1.11576	0	0.2251	-0.2251	TN	1.1665	YES
+	38	CCC[C@H](N[C@@H](C)C(=O)N1[C@H]2CCCC[C@H]2C[C@H]1C(O)=O)C(O)=O	9.71725	1	0.7045	0.2955	TP	0.0613	YES
*	39	CCCCCCC(C)(C)C1=CC2=C(C3CC(=O)CCC3C(C)(C)O2)C(O)=C1	-5.41226	0	0.035	-0.035	TN	0.1059	YES
*	40	CCCCCC(O)C=CC1C(O)CC(=O)C1CC=CCCCC(O)=O	-8.43267	0	-0.0987	0.0987	TN	0.0436	YES
#	41	CN1CCN(CC1)C(=O)O[C@@H]1N(C(=O)C2=C1N=CC=N2)C1=CC=C(Cl)C=N1	20.5667	1	1.1846	-0.1846	TP	0.1305	YES
#	42	C[NH+](C\C=C\C#CC(C)(C)C)CC1=C2C=CC=CC2=CC=C1	14.6385	1	0.9223	0.0777	TP	0.1835	YES
-	43	CN1CCN2C(C1)C1=C(CC3=C2N=CC=C3)C=CC=C1	13.2496	1	0.8608	0.1392	TP	0.0969	YES
+	44	CN1C=NC2=C1C(=O)N(C)C(=O)N2C	2.90062	1	0.4028	0.5972	FN	0.0753	YES
-	45	ClC1=C(Cl)C2=C(C=C1)N=C1NC(=O)CN1C2	9.48885	1	0.6944	0.3056	TP	0.0989	YES
#	46	COCCCC\C(=N/OCC[NH3+])C1=CC=C(C=C1)C(F)(F)F	23.2219	1	1.3021	-0.3021	TP	0.1972	YES
#	47	OC1=CC=C(OCC2=CC=CC=C2)C=C1	3.08384	0	0.4109	-0.4109	TN	0.0556	YES
#	48	CC1=C(O)C(C)=C2CCC(C)(COC3=CC=C(CC4SC(=O)NC4=O)C=C3)OC2=C1C	1.72207	0	0.3507	-0.3507	TN	0.2195	YES
+	49	CC(C)(C)NCC(O)COC1=C(C=CC=C1)C1CCCC1	0.99607	0	0.3185	-0.3185	TN	0.0554	YES
*	50	COC1=C(N2CCNC(C)C2)C(F)=CC2=C1N(C=C(C(O)=O)C2=O)C1CC1	16.5264	1	1.0058	-0.0058	TP	0.1628	YES
+	51	CC(C)NCC(O)COC1=C2C=CNC2=CC=C1	-1.52979	0	0.2068	-0.2068	TN	0.0664	YES
#	52	CCCC(=O)OC1(CCC2C3CCC4=CC(=O)CCC4(C)C3C(O)CC12C)C(=O)CO	-7.87142	0	-0.0739	0.0739	TN	0.2032	YES
#	53	CCOC(=O)C1=C(COCCN)NC(C)=C(C1C1=C(Cl)C=CC=C1)C(=O)OC	-4.07376	0	0.0942	-0.0942	TN	0.1116	YES
+	54	CCCCCCCCCCNCCN[C@@]1(C)C[C@H](O[C@@H]2[C@@H](O)[C@H](O)[C@@H](CO)O[C@H]2OC2=C3OC4=CC=C(C=C4Cl)[C@H](O)[C@@H](NC(=O)[C@@H](CC(C)C)NC)C(=O)N[C@@H](CC(N)=O)C(=O)N[C@@H]4C(C=C2OC2=C(Cl)C=C(C=C2)[C@@H](O)[C@@H]2NC(=O)[C@H](NC4=O)C4=CC=C(O)C(=C4)C4=C(C=C(O)C(CNCP(O)(O)=O)=C4O)[C@H](NC2=O)C(O)=O)=C3)O[C@@H](C)[C@H]1O	20.7367	1	1.1921	-0.1921	TP	10.6928	No
-	55	C[C@H]1O[C@H](O[C@@H]2[C@@H](CO)O[C@H](O[C@@H]3[C@@H](CO)OC(O)[C@H](O)[C@H]3O)[C@H](O)[C@H]2O)[C@H](O)[C@@H](O)[C@@H]1N[C@H]1C=C(CO)[C@@H](O)[C@H](O)[C@H]1O	1.45855	0	0.339	-0.339	TN	1.0876	YES
+	56	CC1=CC=C(C=C1)S(=O)(=O)NC(=O)NN1CCCCCC1	-2.67749	0	0.156	-0.156	TN	1.0897	YES
+	57	OC1=CC2=C(C=C1)[C@H]([C@H](CC2)C1=CC=CC=C1)C1=CC=C(OCCN2CCCC2)C=C1	15.0971	1	0.9425	0.0575	TP	0.1086	YES
#	58	CCCCC1=NC(Cl)=C(CO)N1CC1=CC=C(C=C1)C1=C(C=CC=C1)C1=NNN=N1	8.4054	1	0.6464	0.3536	TP	0.1546	YES
#	59	COC1=CC(C)=C(C=CC(C)=CC=CC(C)=CC(O)=O)C(C)=C1C	0.93087	0	0.3157	-0.3157	TN	0.0732	YES
*	60	OC(=O)C1=C(OC(=O)C2=C(O)C=CC=C2)C=CC=C1	1.55297	0	0.3432	-0.3432	TN	0.0609	YES
#	61	CC(C)C1=NC(CN(C)C(=O)N[C@@H](CCN2CCOCC2)C(=O)N[C@H](CC[C@H](CC2=CC=CC=C2)NC(=O)OCC2=CN=CS2)CC2=CC=CC=C2)=CS1	13.8135	1	0.8857	0.1143	TP	0.2224	YES
#	62	CCCCCOC1=CC=C(C=C1)C1=CC(=NO1)C1=CC=C(C=C1)C(=O)N[C@H]1C[C@@H](O)[C@@H](O)NC(=O)[C@@H]2[C@@H](O)[C@@H](C)CN2C(=O)[C@@H](NC(=O)[C@@H](NC(=O)[C@@H]2C[C@@H](O)CN2C(=O)[C@@H](NC1=O)[C@@H](C)O)[C@H](O)[C@@H](O)C1=CC=C(O)C(OS(O)(=O)=O)=C1)[C@H](O)CC(N)=O	13.496	1	0.8717	0.1283	TP	0.2681	YES
+	63	CC1CC2=C(C=CC=C2)N1NC(=O)C1=CC=C(Cl)C(=C1)S(N)(=O)=O	11.9044	1	0.8013	0.1987	TP	3.1484	No
-	64	COCC(=O)NC1=C(I)C(C(=O)N(C)CC(O)CO)=C(I)C(C(=O)NCC(O)CO)=C1I	6.02043	1	0.5409	0.4591	TP	15.0688	No
#	65	NCC1OC(OC2C(CO)OC(OC3C(O)C(N)CC(N)C3OC3OC(CN)C(O)C(O)C3N)C2O)C(N)C(O)C1O	-15.6461	0	-0.4179	0.4179	TN	0.1954	YES
*	66	CCOC1=NC2=CC=CC(C(=O)OC(C)OC(=O)OC3CCCCC3)=C2N1CC1=CC=C(C=C1)C1=C(C=CC=C1)C1=NNN=N1	16.2989	1	0.9957	0.0043	TP	1.2006	YES
#	67	CC1=CC(=CC(C)=C1OC1=C(Br)C(N)=NC(NC2=CC=C(C=C2)C#N)=N1)C#N	11.096	1	0.7655	0.2345	TP	0.1832	YES
#	68	CC12CCC3C(CCC4=CC5=C(CC34C)C=NO5)C1CCC2(O)C#C	-10.0021	0	-0.1682	0.1682	TN	0.2381	YES
+	69	CC(NC(C)(C)C)C(=O)C1=CC=CC(Cl)=C1	-3.39391	1	0.1243	0.8757	FN	1.0725	YES
#	70	CC1=C(C=C(C#N)C(=O)N1)C1=CC=NC=C1	4.38175	0	0.4684	-0.4684	TN	0.0834	YES
+	71	CCC(C)N1N=CN(C1=O)C1=CC=C(C=C1)N1CCN(CC1)C1=CC=C(OC[C@H]2CO[C@@](CN3C=NC=N3)(O2)C2=CC=C(Cl)C=C2Cl)C=C1	14.6883	1	0.9245	0.0755	TP	5.257	No
#	72	C[C@H]1OC(O[C@@H]2C[C@@H]3O[C@@](O)(C[C@H](O)[C@H]3C(O)=O)C[C@@H](O)C[C@H]3O[C@@H]3C=CC(=O)O[C@H](C)CC=CC=CC=CC=C2)[C@@H](O)[C@@H](N)[C@@H]1O	-13.0197	0	-0.3017	0.3017	TN	0.115	YES
-	73	CCCCCCCCCC(=O)N[C@@H](CC1=CNC2=CC=CC=C12)C(=O)N[C@@H](CC(N)=O)C(=O)N[C@@H](CC(O)=O)C(=O)NC1C(C)OC(=O)[C@H](CC(=O)C2=C(N)C=CC=C2)NC(=O)[C@@H](NC(=O)[C@@H](CO)NC(=O)CNC(=O)[C@H](CC(O)=O)NC(=O)[C@@H](C)NC(=O)[C@H](CC(O)=O)NC(=O)[C@H](CCCN)NC(=O)CNC1=O)C(C)CC(O)=O	6.37457	1	0.5566	0.4434	TP	0.2647	YES
#	74	CCOC1=NC2=CC=CC(C(O)=O)=C2N1CC1=CC=C(C=C1)C1=C(C=CC=C1)C1=NNN=N1	14.5996	1	0.9205	0.0795	TP	0.1499	YES
+	75	ClC1=CC=C2OC(=O)NC2=C1	3.07858	0	0.4107	-0.4107	TN	0.0832	YES
-	76	FC(F)OC(F)C(F)(F)F	9.34615	1	0.6881	0.3119	TP	1.1837	YES
+	77	CCCCC(F)(F)[C@@]1(O)CC[C@H]2[C@@H](CC(=O)[C@@H]2CCCCCCC(O)=O)O1	-2.62833	0	0.1582	-0.1582	TN	3.1113	No
+	78	CC1NC2=C(C=C(C(Cl)=C2)S(N)(=O)=O)C(=O)N1C1=C(C)C=CC=C1	0.24567	0	0.2853	-0.2853	TN	2.1582	No
+	79	CCCC1CC(N(C)C1)C(=O)NC(C(C)Cl)C1OC(SC)C(O)C(O)C1O	-8.39468	0	-0.097	0.097	TN	2.1211	No
+	80	CNC1(C)C2CCC(C2)C1(C)C	-0.01584	0	0.2738	-0.2738	TN	0.0381	YES
*	81	CON=C(C(=O)N[C@H]1[C@H]2SCC(C=CC3=C(C)N=CS3)=C(N2C1=O)C(=O)OCOC(=O)C(C)(C)C)C1=CSC(N)=N1	19.1477	1	1.1218	-0.1218	TP	0.1991	YES
#	82	NC1=CC=C(C=C1)S(=O)(=[OH+])[NH2+]C1=NC=CC=N1	4.93443	0	0.4928	-0.4928	TN	0.1077	YES
*	83	CO[C@@H]1CC(CC[C@H]1O)\C=C(/C)[C@H]1OC(=O)[C@@H]2CCCCN2C(=O)C(=O)[C@]2(O)O[C@@H]([C@H](C[C@H]2C)OC)[C@H](C[C@@H](C)C\C(C)=C/[C@@H](CC=C)C(=O)C[C@H](O)[C@H]1C)OC	17.9428	1	1.0685	-0.0685	TP	0.2087	YES
-	84	CC(C)(C)NC(=O)C1CCC2C3CCC4NC(=O)C=CC4(C)C3CCC12C	-14.9366	0	-0.3865	0.3865	TN	2.1781	No
*	85	NC1=C2N=CN(CCOCP(O)(O)=O)C2=NC=N1	7.56043	1	0.609	0.391	TP	0.1258	YES
#	86	COC1=C(C)C2=C(C(=O)OC2)C(O)=C1C\C=C(/C)CCC(O)=O	9.03888	1	0.6745	0.3255	TP	0.1147	YES
-	87	NNC1=NN=CC2=CC=CC=C12	9.01179	1	0.6733	0.3267	TP	0.0774	YES
+	88	COCCCN1CCC(CC1)NC(=O)C1=C2OCCC2=C(N)C(Cl)=C1	-2.98901	0	0.1422	-0.1422	TN	0.1182	YES
+	89	CC(N)C(O)C1=CC=CC=C1	0.29005	0	0.2873	-0.2873	TN	0.0419	YES
#	90	CCC(C)C1NC(=O)C(CC2=CC=C(O)C=C2)NC(=O)C(N)CSSCC(NC(=O)C(CC(N)=O)NC(=O)C(NC1=O)C(C)O)C(=O)N1CCCC1C(=O)NC(CC(C)C)C(=O)NCC(N)=O	-8.55617	0	-0.1042	0.1042	TN	0.2053	YES
#	91	CN(C)CCC[C@]1(OCC2=C1C=CC(=C2)C#N)C1=CC=C(F)C=C1	7.86346	1	0.6224	0.3776	TP	0.1546	YES
*	92	CC(C)C1=C(\C=C\[C@@H](O)C[C@@H](O)CC(O)=O)C(=NC(=N1)N(C)S(C)(=O)=O)C1=CC=C(F)C=C1	14.7819	1	0.9286	0.0714	TP	1.2225	YES
+	93	CCC(C)C(=O)OC1CC(C)C=C2C=CC(C)C(CCC3CC(O)CC(=O)O3)C12	6.19513	0	0.5486	-0.5486	FP	0.1059	YES
+	94	CC(=O)NC1C(O)OC(COS(O)(=O)=O)C(OC2OC(C(OC3OC(CO)C(OC4OC(C(O)C(O)C4OS(O)(=O)=O)C(O)=O)C(OS(O)(=O)=O)C3NS(O)(=O)=O)C(O)C2OS(O)(=O)=O)C(O)=O)C1O	-12.7624	0	-0.2903	0.2903	TN	8.4204	No
*	95	CCC1=C(C)CN(C(=O)NCCC2=CC=C(C=C2)S(=O)(=O)NC(=O)NC2CCC(C)CC2)C1=O	2.56712	0	0.3881	-0.3881	TN	0.1242	YES
+	96	CCCNC(C)C(=O)NC1=C(SC=C1C)C(=O)OC	3.65375	0	0.4362	-0.4362	TN	0.0811	YES
-	97	C[C@@H]1CCN([C@H](C1)C(O)=O)C(=O)[C@H](CCCN=C(N)N)NS(=O)(=O)C1=C2NCC(C)CC2=CC=C1	6.19204	1	0.5485	0.4515	TP	0.1298	YES
#	98	CN1C(C(=O)NC2=NC=C(C)S2)=C([O-])C2=C(C=CC=C2)S1(=O)=O	9.25871	1	0.6842	0.3158	TP	0.1282	YES
-	99	CCCCCCCCCCNCC=C	2.5398	0	0.3869	-0.3869	TN	0.0252	YES
*	100	NC1CSSCC(NC(=O)C(CC(N)=O)NC(=O)C(CCC(N)=O)NC(=O)C(CC2=CC=CC=C2)NC(=O)C(CC2=CC=C(O)C=C2)NC1=O)C(=O)N1CCCC1C(=O)NC(CCCN=C(N)N)C(=O)NCC(N)=O	-9.24716	0	-0.1347	0.1347	TN	0.2443	YES
-	101	CCC[C@H](NC(=O)[C@@H]1[C@H]2CCC[C@H]2CN1C(=O)[C@@H](NC(=O)[C@@H](NC(=O)C1=CN=CC=N1)C1CCCCC1)C(C)(C)C)C(=O)C(=O)NC1CC1	7.65722	1	0.6133	0.3867	TP	1.1162	YES
*	102	NC1=NC(=O)N(C=C1)[C@@H]1CS[C@H](CO)O1	5.82425	1	0.5322	0.4678	TP	0.069	YES
-	103	CC1=CC=C(C=C1)N(CC1=NCCN1)C1=CC=CC(O)=C1	-0.5444	0	0.2504	-0.2504	TN	0.0749	YES
+	104	NC12CC3CC(CC(C3)C1)C2	-0.0784	1	0.271	0.729	FN	0.058	YES
+	105	COC1=CC2=NC(=NC(N)=C2C=C1OC)N(C)CCCNC(=O)C1CCCO1	-1.07628	1	0.2268	0.7732	FN	0.1057	YES
+	106	CN1C=NC2=C1C(=O)N(CCCCC(C)=O)C(=O)N2C	-0.7899	0	0.2395	-0.2395	TN	1.0703	YES
#	107	CCCSC1=CC=C2N=C(NC(=O)OC)NC2=C1	17.4608	1	1.0471	-0.0471	TP	0.084	YES
#	108	CCCC1OC2CC3C4CCC5=CC(=O)C=CC5(C)C4C(O)CC3(C)C2(O1)C(=O)CO	-6.05553	0	0.0065	-0.0065	TN	0.2634	YES
+	109	FC(F)OC(F)(F)C(F)Cl	-5.10609	0	0.0485	-0.0485	TN	3.1768	No
*	110	CC(C)(N)CC1=CC=CC=C1	-3.80226	0	0.1062	-0.1062	TN	0.0327	YES
-	111	NC1=NC2=NC=C(CC(CC#C)C3=CC=C(C=C3)C(=O)N[C@@H](CCC(O)=O)C(O)=O)N=C2C(N)=N1	3.76582	1	0.4411	0.5589	FN	0.1777	YES
*	112	CC1(C)OC2CC3C4CCC5=CC(=O)CCC5(C)C4(F)C(O)CC3(C)C2(O1)C(=O)CCl	-8.72663	0	-0.1117	0.1117	TN	1.2923	YES
*	113	[O-][N+](=O)C1=CC(=CC=C1C(=O)C1C(=O)CCCC1=O)C(F)(F)F	2.53682	0	0.3867	-0.3867	TN	0.1689	YES
#	114	C[C@@H](NCCCC1=CC=CC(=C1)C(F)(F)F)C1=C2C=CC=CC2=CC=C1	10.8179	1	0.7532	0.2468	TP	0.1702	YES
#	115	COC1=CC=C2CC3C4CCC(O)C5OC1=C2C45CCN3C	3.02871	0	0.4085	-0.4085	TN	0.1971	YES
#	116	CC1(C)OC2CC3C4CC(F)C5=CC(=O)CCC5(C)C4C(O)CC3(C)C2(O1)C(=O)CO	-9.55934	0	-0.1486	0.1486	TN	0.2852	YES
#	117	CCCC(=O)NC1=CC=C(OCC(O)CNC(C)C)C(=C1)C(C)=O	1.13136	0	0.3245	-0.3245	TN	0.0688	YES
+	118	CC(=O)O[C@@]12CO[C@@H]1C[C@H](O)[C@]1(C)[C@@H]2[C@H](OC(=O)C2=CC=CC=C2)[C@]2(O)C[C@H](OC(=O)[C@H](O)[C@@H](NC(=O)OC(C)(C)C)C3=CC=CC=C3)C(C)=C([C@@H](O)C1=O)C2(C)C	9.57605	1	0.6982	0.3018	TP	0.1918	YES
+	119	CC([O-])=O	3.02678	0	0.4084	-0.4084	TN	1.0088	YES
+	120	COC1=CC2=C(C(OC)=C1OC)C1=CC=C(OC)C(=O)C=C1[C@H](CC2)NC(C)=O	11.5007	1	0.7834	0.2166	TP	2.0882	No
+	121	OC1=C(C2CCC(CC2)C2=CC=C(Cl)C=C2)C(=O)C(=O)C2=C1C=CC=C2	8.31971	1	0.6426	0.3574	TP	1.1171	YES
+	122	CCC(C)CCCCC(=O)NC(CCN)C(=O)NC(C(C)O)C(=O)NC(CCN)C(=O)NC1CCNC(=O)C(NC(=O)C(CCN)NC(=O)C(CCN)NC(=O)C(CC(C)C)NC(=O)C(CC2=CC=CC=C2)NC(=O)C(CCN)NC1=O)C(C)O	-0.93119	0	0.2333	-0.2333	TN	0.1843	YES
+	123	CCN(CC)C(=O)[C@@]1(C[C@@H]1C[NH3+])C1=CC=CC=C1	9.41562	1	0.6911	0.3089	TP	1.0457	YES
*	124	CO\N=C(/C(=O)N[C@H]1[C@H]2SCC(C[N+]3(C)CCCC3)=C(N2C1=O)C([O-])=O)C1=CSC(N)=N1	9.87746	1	0.7116	0.2884	TP	0.1787	YES
-	125	CC(C)(C)C1=NC(=C(S1)C1=CC=NC(N)=N1)C1=CC=CC(NS(=O)(=O)C2=C(F)C=CC=C2F)=C1F	10.3951	1	0.7345	0.2655	TP	0.2411	YES
-	126	CCCCC1=C(C(=O)C2=CC(I)=C(OCC[NH+](CC)CC)C(I)=C2)C2=CC=CC=C2O1	5.43599	1	0.515	0.485	TP	11.0901	No
-	127	COC1=C2O[C@H]3C[C@@H](O)C=C[C@]33CCN(C)CC(C=C1)=C23	12.3563	1	0.8213	0.1787	TP	0.0898	YES
+	128	NC[C@H]1O[C@H](O[C@@H]2[C@@H](N)C[C@@H](N)[C@H](O[C@H]3O[C@H](CO)[C@@H](O)[C@H](N)[C@H]3O)[C@H]2O)[C@H](N)C[C@@H]1O	4.19578	1	0.4601	0.5399	FN	1.0642	YES
+	129	C[N+](C)(C)C[C@H](O)CC([O-])=O	3.68178	1	0.4374	0.5626	FN	1.038	YES
*	130	ClC1=CC=C(CCC(CN2C=CN=C2)SC2=C(Cl)C=CC=C2Cl)C=C1	-8.63129	0	-0.1075	0.1075	TN	3.1429	No
-	131	CC(COC1=CC=CC=C1)NC(C)C(O)C1=CC=C(O)C=C1	-2.16337	0	0.1787	-0.1787	TN	0.0655	YES
+	132	CCOC(=O)C1=CC=C(N=C1)C#CC1=CC=C2SCCC(C)(C)C2=C1	-0.21419	0	0.265	-0.265	TN	1.1669	YES
*	133	NC(CC1=CC(I)=C(OC2=CC(I)=C(O)C(I)=C2)C(I)=C1)C(O)=O	-2.97889	0	0.1426	-0.1426	TN	20.0744	No
+	134	CCN(CC)CCNC(=O)C1=C(OC)C=C(N)C(Cl)=C1	0.44778	0	0.2943	-0.2943	TN	0.102	YES
+	135	ClC1=CC=C(C(CN2C=CN=C2)OCC2=CSC3=C(Cl)C=CC=C23)C(Cl)=C1	1.4171	0	0.3372	-0.3372	TN	5.1786	No
#	136	CC(C)[C@H](N)C(=O)OCC(CO)OCN1C=NC2=C1N=C(N)NC2=O	18.5536	1	1.0955	-0.0955	TP	0.0954	YES
+	137	CCN(C)C(=O)OC1=CC(=CC=C1)[C@H](C)N(C)C	6.60463	1	0.5667	0.4333	TP	0.0556	YES
#	138	CN=C(NCCSCC1=C(C)NC=N1)NC#N	16.029	1	0.9838	0.0162	TP	0.0902	YES
*	139	OC[C@@H]1CC[C@@H](O1)N1C=NC2=C1N=CNC2=O	6.64199	1	0.5684	0.4316	TP	0.1004	YES
#	140	COC1=CC=C(OC)C(=C1)C(O)CNC(=O)CN	8.24586	0	0.6394	-0.6394	FP	0.0674	YES
#	141	CCCCCOC1=CC=C(C=C1)C1=CC(=NO1)C1=CC=C(C=C1)C(=O)NC1C[C@H](O)[C@@H](O)NC(=O)[C@H]2[C@H](O)[C@H](C)CN2C(=O)[C@H](NC(=O)[C@H](NC(=O)[C@H]2C[C@H](O)CN2C(=O)[C@H](NC1=O)[C@@H](C)O)C(O)[C@@H](O)C1=CC=C(O)C(OS(O)(=O)=O)=C1)[C@@H](O)CC(N)=O	16.5694	1	1.0077	-0.0077	TP	0.2734	YES
#	142	CO\N=C(/C(=O)N[C@H]1[C@H]2SCC(CSC3=NC(=O)C(=O)NN3C)=C(N2C1=O)C(O)=O)C1=CSC(N)=N1	23.6103	1	1.3193	-0.3193	TP	0.2243	YES
+	143	C[C@H](C1=CN=CN1)C1=C(C)C(C)=CC=C1	-0.31065	1	0.2607	0.7393	FN	0.0527	YES
#	144	C[C@@H]1C[C@H]2C3C[C@H](F)C4=CC(=O)C=C[C@]4(C)[C@@]3(F)[C@@H](O)C[C@]2(C)[C@@]1(O)C(=O)SCF	-6.97341	0	-0.0341	0.0341	TN	0.265	YES
#	145	NCC1OC(OC2C(CO)OC(OC3C(O)C(N)CC(N)C3OC3OC(CO)C(O)C(O)C3N)C2O)C(N)C(O)C1O	-16.1348	0	-0.4395	0.4395	TN	0.1953	YES
#	146	CC1=C(CCO)SC=[N+]1CC1=C(N)N=C(C)N=C1	-4.32152	0	0.0832	-0.0832	TN	0.0975	YES
+	147	CC1=[N+]([O-])C=C(N=C1)C(O)=O	4.83124	0	0.4883	-0.4883	TN	0.0568	YES
+	148	CN1N=C(C(=O)NC2CC3CCCC(C2)N3C)C2=CC=CC=C12	6.8844	0	0.5791	-0.5791	FP	1.1333	YES
-	149	CC[C@]12CC(=C)[C@H]3[C@@H](CCC4=CCCC[C@H]34)[C@@H]1CC[C@@]2(O)C#C	-3.14203	0	0.1354	-0.1354	TN	0.1351	YES
*	150	OC1=CC2=C(CC3N(CC4CCC4)CCC22CCCCC32O)C=C1	1.67517	0	0.3486	-0.3486	TN	0.1806	YES
+	151	CNC(NCCSCC1=CC=C(CN(C)C)O1)=C[N+]([O-])=O	3.25011	0	0.4183	-0.4183	TN	0.1089	YES
-	152	CC1(C)O[C@@H]2CO[C@@]3(COS(N)(=O)=O)OC(C)(C)O[C@H]3[C@@H]2O1	11.039	1	0.763	0.237	TP	4.0891	No
*	153	CC(C)(CO)C(O)C(=O)NCCCO	-5.0983	0	0.0489	-0.0489	TN	0.0396	YES
-	154	CC(C)(C)NC(=O)[C@@H]1CN(CC2=CC=CN=C2)CCN1C[C@@H](O)C[C@@H](CC1=CC=CC=C1)C(=O)N[C@@H]1[C@H](O)CC2=C1C=CC=C2	8.15391	1	0.6353	0.3647	TP	0.1215	YES
-	155	OC(CC=O)C=O	6.75064	0	0.5732	-0.5732	FP	0.0228	YES
*	156	COC(=O)N[C@H](C(=O)N[C@@H](CC1=CC=CC=C1)[C@@H](O)CN(CC1=CC=C(C=C1)C1=NC=CC=C1)NC(=O)[C@@H](NC(=O)OC)C(C)(C)C)C(C)(C)C	7.24141	1	0.5949	0.4051	TP	0.1296	YES
+	157	CCCCCOC(=O)NC1=NC(=O)N(C=C1F)[C@@H]1O[C@H](C)[C@@H](O)[C@H]1O	18.6766	1	1.101	-0.101	TP	0.1221	YES
-	158	OC1CCC2(O)C3CC4=CC=C(O)C5=C4C2(CCN3CC2CCC2)C1O5	-13.754	0	-0.3342	0.3342	TN	0.2297	YES
+	159	CNS(=O)(=O)CCC1=CC=C2NC=C(C3CCN(C)CC3)C2=C1	12.6784	1	0.8355	0.1645	TP	1.1331	YES
#	160	CC1=C(C(=O)N[C@H]2[C@H]3SC(C)(C)[C@@H](N3C2=O)C(O)=O)C(=NO1)C1=C(Cl)C=CC=C1Cl	19.0493	1	1.1174	-0.1174	TP	0.1606	YES
#	161	CCN1CCN(C(=O)N[C@@H](C(=O)N[C@H]2[C@H]3SC(C)(C)[C@@H](N3C2=O)C(O)=O)C2=CC=CC=C2)C(=O)C1=O	17.2867	1	1.0394	-0.0394	TP	0.1474	YES
+	162	CC(C)[C@H](N)C(=O)OCCOCN1C=NC2=C1N=C(N)NC2=O	16.3468	1	0.9979	0.0021	TP	0.1057	YES
#	163	COC(=O)[C@@H](N1CCC2=C(C1)C=CS2)C1=C(Cl)C=CC=C1	7.5853	1	0.6101	0.3899	TP	0.1398	YES
*	164	CCCC1=NC(=C(N1CC1=CC=C(C=C1)C1=C(C=CC=C1)C1=NNN=N1)C(O)=O)C(C)(C)O	9.5454	1	0.6969	0.3031	TP	0.1395	YES
-	165	COC1=C(OC)C=C2C(N)=NC(=NC2=C1)N1CCN(CC1)C(=O)C1CCCO1	2.40493	0	0.3809	-0.3809	TN	0.1099	YES
-	166	COC1=C2N=CN([C@@H]3O[C@H](CO)[C@@H](O)[C@@H]3O)C2=NC(N)=N1	6.52009	1	0.563	0.437	TP	0.1034	YES
*	167	C[N+]1(C)CCCC(C1)OC(=O)C(O)(C1=CC=CC=C1)C1=CC=CC=C1	-5.60404	0	0.0265	-0.0265	TN	1.0742	YES
-	168	OCCN(CCO)C1=NC(N2CCCCC2)=C2N=C(N=C(N3CCCCC3)C2=N1)N(CCO)CCO	9.14493	1	0.6792	0.3208	TP	1.1703	YES
-	169	CSCCC1NC(=O)C(CC(C)C)NC(=O)C(CCCNC(N)=N)NC(=O)C(CO)NC(=O)C2CSSCC3NC(=O)C(CO)NC(=O)CNC(=O)C(NC(=O)C(CSSCC(N)C(=O)NC(CCCCN)C(=O)NCC(=O)NC(CCCCN)C(=O)NCC(=O)NC(C)C(=O)NC(CCCCN)C(=O)N2)NC(=O)C(CSSCC(NC(=O)C(CCCCN)NC(=O)CNC(=O)C(CO)NC(=O)C(CCCNC(N)=N)NC3=O)C(N)=O)NC(=O)C(CC(O)=O)NC(=O)C(CC2=CC=C(O)C=C2)NC1=O)C(C)O	8.19858	1	0.6373	0.3627	TP	0.5058	YES
+	170	CN1CCN(CC2=CC=C(C=C2)C(=O)NC2=CC=C(C)C(NC3=NC(=CC=N3)C3=CC=CN=C3)=C2)CC1	12.0004	1	0.8055	0.1945	TP	0.2144	YES
-	171	NCCS	3.19515	1	0.4159	0.5841	FN	0.0123	YES
#	172	CS(C)=O	-0.76062	0	0.2408	-0.2408	TN	0.0275	YES
*	173	CC1CC2C3CC(F)C4=CC(=O)C=CC4(C)C3(F)C(O)CC2(C)C1(O)C(=O)CO	-15.7386	0	-0.422	0.422	TN	1.2741	YES
#	174	CCCCC1=NC2(CCCC2)C(=O)N1CC1=CC=C(C=C1)C1=C(C=CC=C1)C1=NNN=N1	12.3657	1	0.8217	0.1783	TP	0.1502	YES
#	175	CC1(C)SC2C(NC(=O)CC3=CC=CC=C3)C(=O)N2C1C(O)=O	-9.16322	0	-0.131	0.131	TN	0.1232	YES
-	176	CC[C@H](C)[C@H](NC(=O)[C@H](CC(C)C)NC(=O)[C@H](CO)NC(=O)[C@H](CC1=CN=CN1)NC(=O)[C@@H](NC(=O)[C@H](CC(C)C)NC(=O)[C@H](CO)NC(=O)[C@@H](NC(=O)[C@H](CC1=CC=C(O)C=C1)NC(C)=O)[C@@H](C)O)[C@@H](C)CC)C(=O)N[C@@H](CCC(O)=O)C(=O)N[C@@H](CCC(O)=O)C(=O)N[C@@H](CO)C(=O)N[C@@H](CCC(N)=O)C(=O)N[C@@H](CC(N)=O)C(=O)N[C@@H](CCC(N)=O)C(=O)N[C@@H](CCC(N)=O)C(=O)N[C@@H](CCC(O)=O)C(=O)N[C@@H](CCCCN)C(=O)N[C@@H](CC(N)=…	15.2527	1	0.9494	0.0506	TP	0.6826	YES
-	177	C(OC1=CC=C2OCOC2=C1)[C@@H]1CNCC[C@H]1C1=CC=CC=C1	5.31109	1	0.5095	0.4905	TP	0.0829	YES
#	178	CCNC(=O)N(CCCN(C)C)C(=O)C1CC2C(CC3=CNC4=CC=CC2=C34)N(CC=C)C1	-12.4573	0	-0.2768	0.2768	TN	0.1839	YES
+	179	COC1=CC=C(C=C1C12CC3CC(CC(C3)C1)C2)C1=CC=C2C=C(C=CC2=C1)C(O)=O	2.23211	0	0.3732	-0.3732	TN	1.1297	YES
*	180	CC1=CC(\C=C\C#N)=CC(C)=C1NC1=CC=NC(NC2=CC=C(C=C2)C#N)=N1	21.1593	1	1.2108	-0.2108	TP	0.2115	YES
*	181	NC1=NC2=CC=C(OC(F)(F)F)C=C2S1	0.35684	1	0.2903	0.7097	FN	1.1926	YES
*	182	CC(=O)N1CCN(CC1)C1=CC=C(OCC2COC(CN3C=CN=C3)(O2)C2=CC=C(Cl)C=C2Cl)C=C1	-13.6257	0	-0.3285	0.3285	TN	2.1818	No
*	183	NCC1=CC=C(C=C1)S(N)(=O)=O	0.31409	0	0.2884	-0.2884	TN	1.0695	YES
#	184	CCCN(CCOC1=C(Cl)C=C(Cl)C=C1Cl)C(=O)N1C=CN=C1	14.8717	1	0.9326	0.0674	TP	0.1014	YES
#	185	CC(C)(C)NC(=O)[C@@H]1C[C@@H]2CCCC[C@@H]2CN1C[C@@H](O)[C@H](CC1=CC=CC=C1)NC(=O)[C@H](CC(N)=O)NC(=O)C1=CC=C2C=CC=CC2=N1	8.31601	1	0.6425	0.3575	TP	0.1388	YES
*	186	CCCCCC(O)C=CC1C(O)CC(O)C1CC=CCCCC(O)=O	-10.6578	0	-0.1972	0.1972	TN	0.0428	YES
-	187	CCCNCC(O)COC1=C(C=CC=C1)C(=O)CCC1=CC=CC=C1	4.62977	1	0.4793	0.5207	FN	1.0659	YES
*	188	CC(C)CN(C[C@@H](OP([O-])([O-])=O)[C@H](CC1=CC=CC=C1)NC(=O)O[C@H]1CCOC1)S(=O)(=O)C1=CC=C(N)C=C1	8.64399	1	0.657	0.343	TP	1.1266	YES
#	189	OC1=CC=C(C=C1)C1=C(C(=O)C2=CC=C(OCCN3CCCCC3)C=C2)C2=CC=C(O)C=C2S1	-4.63087	0	0.0695	-0.0695	TN	0.1696	YES
#	190	CCOC(=O)[C@H](CCC1=CC=CC=C1)N[C@@H](C)C(=O)N1[C@H]2CCC[C@H]2C[C@H]1C(O)=O	9.9891	1	0.7165	0.2835	TP	0.0751	YES
*	191	CC12CCC3C(CCC4=C3C=CC(O)=C4)C1CCC2O	-10.5509	0	-0.1924	0.1924	TN	0.1674	YES
-	192	CC(C)[C@H](NC(=O)N(C)CC1=CSC(=N1)C(C)C)C(=O)N[C@H](C[C@H](O)[C@H](CC1=CC=CC=C1)NC(=O)OCC1=CN=CS1)CC1=CC=CC=C1	6.59634	1	0.5664	0.4336	TP	0.1598	YES
*	193	OC(=O)C1=CC(=CC=C1O)C1=CC=C(F)C=C1F	8.90363	1	0.6685	0.3315	TP	1.1082	YES
#	194	CC1=C(CCC(O)=O)/C2=C/C3=C(CCC(O)=O)C(C)=C([N-]3)\C=C3/N=C(/C=C4\N=C(\C=C\1/[N-]\2)C(C)=C4C=C)C(C)=C3C=C	15.6865	1	0.9686	0.0314	TP	0.3367	YES
-	195	CC[C@H]1OC(=O)[C@H](C)C(=O)[C@H](C)[C@@H](O[C@@H]2O[C@H](C)C[C@@H]([C@H]2O)N(C)C)[C@@](C)(C[C@@H](C)C(=O)[C@@H](C)[C@H]2N(CCCCN3C=NC(=C3)C3=CC=CN=C3)C(=O)O[C@]12C)OC	4.6105	0	0.4785	-0.4785	TN	0.1795	YES
+	196	NC1=CC=C(N=NC2=CC=CC=C2)C(N)=N1	8.94372	0	0.6702	-0.6702	FP	0.0891	YES
*	197	NCCCC(O)=O	4.55643	0	0.4761	-0.4761	TN	1.0203	YES
*	198	CC1CC2C3CCC4=CC(=O)C=CC4(C)C3(F)C(O)CC2(C)C1(O)C(=O)CO	-3.56033	0	0.1169	-0.1169	TN	0.2453	YES
-	199	C(NC1=C2NC=NC2=NC=N1)C1=CC=CO1	5.46836	0	0.5165	-0.5165	FP	0.0833	YES
*	200	C1C2CNCC1C1=C2C=C2N=CC=NC2=C1	5.39979	1	0.5134	0.4866	TP	0.0901	YES
*	201	NC(=O)CCC1NC(=O)C(CC2=CC=CC=C2)NC(=O)C(CC2=CC=C(O)C=C2)NC(=O)CCSSCC(NC(=O)C(CC(N)=O)NC1=O)C(=O)N1CCCC1C(=O)NC(CCCN=C(N)N)C(=O)NCC(N)=O	-3.54852	0	0.1174	-0.1174	TN	0.2383	YES
*	202	ClCCN(CCCl)P1(=O)NCCCO1	18.7202	1	1.1029	-0.1029	TP	12.0688	No
*	203	NC1=CC(=NC(=N)N1O)N1CCCCC1	-1.23226	0	0.2199	-0.2199	TN	0.0634	YES
*	204	COC1=CC(=CC(OC)=C1O)[C@H]1[C@@H]2[C@H](COC2=O)[C@H](O[C@@H]2O[C@@H]3CO[C@H](O[C@H]3[C@H](O)[C@H]2O)C2=CC=CS2)C2=C1C=C1OCOC1=C2	14.7534	1	0.9273	0.0727	TP	0.1809	YES
+	205	OC12CC3CC(C1)CC(C3)(C2)NCC(=O)N1CCCC1C#N	-2.42988	0	0.1669	-0.1669	TN	3.1199	No
#	206	COC1=CC=C2[N-]C(=NC2=C1)[S@@](=O)CC1=C(C)C(OC)=C(C)C=N1	17.475	1	1.0478	-0.0478	TP	0.1064	YES
-	207	COC1=CC2=CC=C(C=C2C=C1)[C@H](C)C(O)=O	9.95217	1	0.7149	0.2851	TP	0.0548	YES
+	208	[O-]C(=O)P([O-])([O-])=O	15.8365	1	0.9753	0.0247	TP	3.0636	No
-	209	OC(=O)C1=CC=C(C=C1)N1N=C(N=C1C1=C(O)C=CC=C1)C1=C(O)C=CC=C1	5.69672	1	0.5266	0.4734	TP	1.1028	YES
*	210	CC1C2CC3=C(C=C(O)C=C3)C1(C)CCN2CC=C(C)C	10.2084	0	0.7262	-0.7262	FP	1.0936	YES
+	211	NC1=CC=C(C=C1)S(=O)(=O)NC1=NC=CC=N1	5.41404	0	0.5141	-0.5141	FP	0.0994	YES
*	212	CCN1C=C(C(O)=O)C(=O)C2=C1C(F)=C(N1CCNC(C)C1)C(F)=C2	20.1047	1	1.1641	-0.1641	TP	0.1625	YES
#	213	CC(C)NCC(O)C1=CC=C(O)C(O)=C1	1.50185	0	0.3409	-0.3409	TN	0.0468	YES
#	214	CO[C@H]1O[C@H](COS([O-])(=O)=O)[C@@H](O[C@@H]2O[C@H]([C@@H](O[C@H]3O[C@H](COS([O-])(=O)=O)C(O[C@@H]4O[C@@H]([C@@H](O[C@H]5O[C@H](COS([O-])(=O)=O)[C@@H](O)[C@H](O)[C@H]5NS([O-])(=O)=O)[C@H](O)[C@H]4O)C([O-])=O)[C@H](OS([O-])(=O)=O)[C@H]3NS([O-])(=O)=O)[C@H](O)[C@H]2OS([O-])(=O)=O)C([O-])=O)[C@H](O)[C@H]1NS([O-])(=O)=O	8.01048	0	0.629	-0.629	FP	0.4452	YES
+	215	C[C@]12CCC3[C@@H](CC[C@H]4NC(=O)C=C[C@]34C)[C@@H]1CC[C@@H]2C(=O)NC1=CC(=CC=C1C(F)(F)F)C(F)(F)F	-2.19219	0	0.1775	-0.1775	TN	4.3271	No
*	216	NC1=NC(=CS1)C(=C\CC(O)=O)\C(=O)N[C@H]1[C@H]2SCC=C(N2C1=O)C(O)=O	20.4203	1	1.1781	-0.1781	TP	2.1932	No
#	217	CC12CC(O)C3C(CCC4=CC(=O)CCC34C)C1CCC2(O)C(=O)CO	-14.0978	0	-0.3494	0.3494	TN	0.1689	YES
+	218	CC(C)CCCC(C)CCCC(C)CCCC1(C)CCC2=C(C)C(OC(=O)CCC(=O)OCCO)=C(C)C(C)=C2O1	2.7984	0	0.3983	-0.3983	TN	2.0809	No
-	219	CCN(CC)C(=O)NC1=CC=C(OCC(O)CNC(C)(C)C)C(=C1)C(C)=O	4.42569	0	0.4703	-0.4703	TN	0.0741	YES
#	220	CCCCC(C)(C)C(O)C=CC1C(O)CC(=O)C1CCCCC=CC(=O)OC	-6.2021	0	0	0	TN	0.0528	YES
+	221	COC1=CC2=C(C=C1OC)[C@@H](CN(C)CCCN1CCC3=C(CC1=O)C=C(OC)C(OC)=C3)C2	10.3666	0	0.7332	-0.7332	FP	0.1339	YES
*	222	CC(N)(CC1=CC=C(O)C(O)=C1)C(O)=O	-1.25527	0	0.2189	-0.2189	TN	0.0618	YES
#	223	O=C1N(C2CCC(=O)NC2=O)C(=O)C2=C1C=CC=C2	10.1905	1	0.7254	0.2746	TP	0.0877	YES
*	224	CN1CCCC1CCOC(C)(C1=CC=CC=C1)C1=CC=C(Cl)C=C1	-7.86013	0	-0.0734	0.0734	TN	0.0902	YES
-	225	CC(C)CC(NC(=O)CNC(=O)C(CC1=CC=C(O)C=C1)NC(=O)C(CO)NC(=O)C(CC1=CNC2=CC=CC=C12)NC(=O)C(CC1=CN=CN1)NC(=O)C1CCC(=O)N1)C(=O)NC(CCCN=C(N)N)C(=O)N1CCCC1C(=O)NCC(N)=O	-5.0166	0	0.0525	-0.0525	TN	0.2425	YES
#	226	NC(=O)C1CCCN1C(=O)C(CC1=CN=CN1)NC(=O)C1CCC(=O)N1	-6.57548	0	-0.0165	0.0165	TN	0.0823	YES
+	227	NC1=NC2=C(N=CN2COCCO)C(=O)N1	13.2583	1	0.8612	0.1388	TP	0.0863	YES
#	228	CC(=O)C1(O)CCC2C3C=C(Cl)C4=CC(=O)C5CC5C4(C)C3CCC12C	-17.1984	0	-0.4866	0.4866	TN	0.2816	YES
-	229	CCCCCCCCCC(=O)NC(CC1=CNC2=CC=CC=C12)C(=O)NC(CC(N)=O)C(=O)NC(CC(O)=O)C(=O)NC1C(C)OC(=O)C(CC(=O)C2=C(N)C=CC=C2)NC(=O)C(NC(=O)C(CO)NC(=O)CNC(=O)C(CC(O)=O)NC(=O)C(C)NC(=O)C(CC(O)=O)NC(=O)C(CCCN)NC(=O)CNC1=O)C(C)CC(O)=O	-2.1374	1	0.1799	0.8201	FN	0.2747	YES
-	230	CO\N=C(/C(=O)N[C@H]1[C@H]2SCC(COC(N)=O)=C(N2C1=O)C(O)=O)C1=CC=CO1	8.17519	1	0.6362	0.3638	TP	1.131	YES
*	231	CC(C)(O\N=C(/C(=O)N[C@H]1[C@H]2SCC(C[N+]3=CC=CC=C3)=C(N2C1=O)C([O-])=O)C1=CSC(N)=N1)C(O)=O	8.04153	1	0.6303	0.3697	TP	0.2034	YES
+	232	CC(=O)OC[C@H]1O[C@@H]([S-])[C@H](OC(C)=O)[C@@H](OC(C)=O)[C@@H]1OC(C)=O	13.4564	1	0.8699	0.1301	TP	2.0414	No
+	233	OC(=O)C1=CC(=CC=C1O)N=NC1=CC=C(O)C(=C1)C(O)=O	16.4314	1	1.0016	-0.0016	TP	2.0842	No
*	234	CCCC(C)(COC(N)=O)COC(=O)NC(C)C	-6.41089	0	-0.0092	0.0092	TN	0.0466	YES
+	235	CCCCCCCCCCC[C@@H](C[C@@H]1OC(=O)[C@H]1CCCCCC)OC(=O)[C@H](CC(C)C)NC=O	5.46129	1	0.5161	0.4839	TP	0.062	YES
#	236	COC1=CC=C2N=C(NC2=C1)[S@](=O)CC1=C(C)C(OC)=C(C)C=N1	20.9336	1	1.2008	-0.2008	TP	0.1042	YES
*	237	NC1=C2N=CN([C@H]3C[C@H](O)[C@@H](CO)O3)C2=NC(Cl)=N1	11.768	1	0.7952	0.2048	TP	0.1342	YES
-	238	OC(=O)CC[Ge](=O)O[Ge](=O)CCC(O)=O	2.09019	1	0.367	0.633	FN	0.021	YES
-	239	C[C@@H](O)[C@@H]1[C@H]2[C@@H](C)C(S[C@@H]3CN[C@H](CNS(N)(=O)=O)C3)=C(N2C1=O)C(O)=O	-4.26106	0	0.0859	-0.0859	TN	4.1236	No
#	240	CC(C)CC1N2C(=O)C(NC(=O)C3CN(C)C4CC5=C(Br)NC6=CC=CC(=C56)C4=C3)(OC2(O)C2CCCN2C1=O)C(C)C	-8.53941	0	-0.1034	0.1034	TN	0.3339	YES
#	241	N[C@@H](C(=O)N[C@H]1[C@H]2SCC(Cl)=C(N2C1=O)C(O)=O)C1=CC=CC=C1	7.35792	1	0.6001	0.3999	TP	0.1296	YES
-	242	N[C@H](CCCN=C(N)N)C(=O)NC(CCCN=C(N)N)C(=O)N1CCCC1C(=O)N1C[C@H](O)CC1C(=O)NCC(=O)N[C@@H](CC1=CC=CS1)C(=O)N[C@@H](CO)C(=O)N1CC2=C(CC1C(=O)N1[C@H]3CCCC[C@H]3CC1C(=O)N[C@@H](CCCN=C(N)N)C(O)=O)C=CC=C2	-5.8368	0	0.0162	-0.0162	TN	1.2673	YES
-	243	CC(N)C12CC3CC(CC(C3)C1)C2	-3.02269	0	0.1407	-0.1407	TN	0.0617	YES
+	244	CC1=C(C=C2C(=C1)C(C)(C)CCC2(C)C)C(=C)C1=CC=C(C=C1)C(O)=O	12.9959	1	0.8496	0.1504	TP	0.0905	YES
*	245	CC1=CC(NC(=O)C2=C(C)C=CC=C2)=CC=C1C(=O)N1CCCC(O)C2=C1C=CC(Cl)=C2	8.21977	1	0.6382	0.3618	TP	0.1396	YES
+	246	CN1C2=C(C3=CC=CC=C13)C(=O)N(CC1=C(C)NC=N1)CC2	-1.2212	0	0.2204	-0.2204	TN	1.122	YES
-	247	NCCCC(N)(C(F)F)C(O)=O	1.909	0	0.3589	-0.3589	TN	1.1061	YES
#	248	C[C@H]1CN(C[C@@H](C)N1)C1=C(F)C2=C(C(N)=C1F)C(=O)C(=CN2C1CC1)C(O)=O	15.8203	1	0.9746	0.0254	TP	0.1822	YES
#	249	CC1COC2=C(N3CCN(C)CC3)C(F)=CC3=C2N1C=C(C(O)=O)C3=O	18.7717	1	1.1052	-0.1052	TP	0.1839	YES
#	250	CN(C)C(=N)N=C(N)N	1.1223	0	0.3241	-0.3241	TN	0.0314	YES
#	251	CC(N)COC1=C(C)C=CC=C1C	2.96361	0	0.4056	-0.4056	TN	0.0538	YES
#	252	N[C@@H](CC(=O)N1CCN2C(C1)=NN=C2C(F)(F)F)CC1=C(F)C=C(F)C(F)=C1	8.17558	1	0.6363	0.3637	TP	0.3416	YES
-	253	CC1CC(=O)NN=C1C1=CC=C(NN=C(C#N)C#N)C=C1	-6.20197	0	0	0	TN	0.1251	YES
*	254	CC1=C(O)C(CO)=C(CO)C=N1	8.83889	0	0.6656	-0.6656	FP	0.0528	YES
-	255	COC(=O)C1=C(C)NC(C)=C(C1C1=CC=CC2=NON=C12)C(=O)OC(C)C	5.65623	0	0.5248	-0.5248	FP	0.0946	YES
*	256	CC(O)C(C)C1OC1CC1COC(CC(C)=CC(=O)OCCCCCCCCC(O)=O)C(O)C1O	-8.65462	0	-0.1085	0.1085	TN	0.0686	YES
#	257	CO\N=C1/CN(CC1CN)C1=NC2=C(C=C1F)C(=O)C(=CN2C1CC1)C(O)=O	17.9783	1	1.07	-0.07	TP	0.1575	YES
-	258	C[C@]1(O)CC[C@H]2[C@@H]3CC[C@H]4CC(=O)OC[C@]4(C)[C@H]3CC[C@]12C	0.9663	0	0.3172	-0.3172	TN	1.0991	YES
+	259	O[C@H](CC=O)C=O	8.60394	1	0.6552	0.3448	TP	0.0224	YES
-	260	NC(CCCN=C(N)N)C(O)=O	4.82398	0	0.4879	-0.4879	TN	1.0357	YES
*	261	CCN1C=C(C(O)=O)C(=O)C2=C1C=C(N1CCNCC1)C(F)=C2	25.956	1	1.4231	-0.4231	TP	0.1352	YES
*	262	CCC(=O)OCC(=O)C1(OC(=O)CC)C(C)CC2C3CCC4=CC(=O)C=CC4(C)C3(Cl)C(O)CC12C	-17.8948	0	-0.5174	0.5174	TN	0.2102	YES
+	263	OCC(O)CO	-4.34102	0	0.0824	-0.0824	TN	0.014	YES
+	264	S=C1N=CNC2=C1NC=N2	-0.83964	0	0.2373	-0.2373	TN	4.0715	No
+	265	CCS(=O)(=O)CCN1C(C)=NC=C1[N+]([O-])=O	3.07969	0	0.4108	-0.4108	TN	0.0945	YES
#	266	OC1=CC=C(C=C1)C1C[NH2+]CCC2=C1C=C(O)C(O)=C2Cl	-5.60893	0	0.0263	-0.0263	TN	0.08	YES
+	267	CC(=O)NCCCS(O)(=O)=O	8.99441	1	0.6725	0.3275	TP	0.0602	YES
-	268	NC(CC1=CC(I)=C(OC2=CC=C(O)C(I)=C2)C(I)=C1)C(O)=O	-1.01205	0	0.2297	-0.2297	TN	15.0738	No
#	269	CCCC[N+]1(C)C2CC(CC1C1OC21)OC(=O)C(CO)C1=CC=CC=C1	-9.87432	0	-0.1625	0.1625	TN	0.0998	YES
#	270	NC1=NC(NC2CC2)=C2N=CN([C@@H]3C[C@H](CO)C=C3)C2=N1	19.6589	1	1.1444	-0.1444	TP	0.1241	YES
*	271	CCCCNC(=O)NS(=O)(=O)C1=CC=C(C)C=C1	1.69565	0	0.3495	-0.3495	TN	0.0947	YES
-	272	C#CCN[C@@H]1CCC2=C1C=CC=C2	7.29714	1	0.5974	0.4026	TP	0.0621	YES
*	273	CO[C@@H]1C[C@@H](CC[C@H]1O)\C=C(/C)[C@H]1OC(=O)[C@@H]2CCCCN2C(=O)C(=O)[C@]2(O)O[C@@H]([C@H](C[C@H]2C)OC)[C@H](C[C@@H](C)C\C(C)=C/[C@@H](CC=C)C(=O)C[C@H](O)[C@H]1C)OC	19.164	1	1.1225	-0.1225	TP	0.2082	YES
+	274	O=C1N(C[C@@H]2CCCC3=C2C1=CC=C3)[C@@H]1CN2CCC1CC2	6.46928	0	0.5607	-0.5607	FP	1.1052	YES
#	275	CCC(=O)[C@@]1(C)[C@H](C)CC2C3CCC4=CC(=O)C=C[C@]4(C)C3[C@@H](O)C[C@]12C	-9.64212	0	-0.1522	0.1522	TN	0.1576	YES
-	276	CC(C)C[C@H](CN)CC(O)=O	1.58873	1	0.3448	0.6552	FN	1.024	YES
*	277	CCCC(=O)OC1(C(C)CC2C3CCC4=CC(=O)C=CC4(C)C3(F)C(=O)CC12C)C(=O)CCl	-6.91952	0	-0.0317	0.0317	TN	1.2541	YES
#	278	OCCN1CC(O)C(O)C(O)C1CO	-4.56361	0	0.0725	-0.0725	TN	0.0416	YES
-	279	CNCCC(OC1=CC=C(C=C1)C(F)(F)F)C1=CC=CC=C1	11.6628	1	0.7906	0.2094	TP	0.1596	YES
*	280	CNS(=O)(=O)CC1=CC=C2NC=C(CCN(C)C)C2=C1	14.8856	1	0.9332	0.0668	TP	1.102	YES
*	281	C\C(\C=C\C1=C(C)CCCC1(C)C)=C/C=C/C(/C)=C/C(O)=O	14.9697	1	0.9369	0.0631	TP	0.166	YES
#	282	CC1(O)CCC2C3CCC4=CC(=O)CCC4(C)C3(F)C(O)CC12C	-12.8598	0	-0.2946	0.2946	TN	0.2177	YES
+	283	CN(C)CCCN1C2=C(CCC3=C1C=C(Cl)C=C3)C=CC=C2	3.6557	1	0.4362	0.5638	FN	0.1023	YES
-	284	CC(C)CC1=CC=C(C=C1)C(C)C(O)=O	3.19173	1	0.4157	0.5843	FN	0.0377	YES
#	285	C[C@@H](C1=C(F)C=NC=N1)[C@](O)(CN1C=NC=N1)C1=CC=C(F)C=C1F	9.08407	1	0.6765	0.3235	TP	0.2085	YES
#	286	COCCOC(=O)C1=C(C)NC(C)=C(C1C1=CC=CC(=C1)[N+]([O-])=O)C(=O)OC(C)C	-3.07898	0	0.1382	-0.1382	TN	0.0886	YES
-	287	COC1=CC(OC)=C(Cl)C2=C1C(=O)C1(O2)C(C)CC(=O)C=C1OC	-0.896	0	0.2348	-0.2348	TN	0.0879	YES
-	288	NCC1CCC(CC1)C(O)=O	3.39284	1	0.4246	0.5754	FN	1.0283	YES
*	289	CC[NH+](CC)CCOC1=CC=C(C=C1)C(=C(\Cl)C1=CC=CC=C1)\C1=CC=CC=C1	10.6818	1	0.7472	0.2528	TP	0.123	YES
*	290	OCCNCCNC1=CC=C(NCCNCCO)C2=C1C(=O)C1=C(C(O)=CC=C1O)C2=O	13.8432	1	0.8871	0.1129	TP	1.1082	YES
+	291	CC(C(O)=O)C1=CC=C(C=C1)C(=O)C1=CC=CS1	-1.7258	0	0.1981	-0.1981	TN	1.0674	YES
+	292	COC(=O)C1=C(C)NC(C)=C(C1C1=C(C=CC=C1)[N+]([O-])=O)C(=O)OCC(C)C	-0.161	0	0.2673	-0.2673	TN	1.0956	YES
-	293	C[C@H](CC1=CC=CC=C1)N(C)CC#C	2.30989	1	0.3767	0.6233	FN	0.0582	YES
-	294	NC1=CC=CC2=C1C(=O)N(C1CCC(=O)NC1=O)C2=O	7.937	1	0.6257	0.3743	TP	0.0649	YES
*	295	CCN(CC)C(C)C(=O)C1=CC=CC=C1	4.07985	0	0.455	-0.455	TN	1.0372	YES
+	296	O=C(O[C@H]1CN2CCC1CC2)N1CCC2=C(C=CC=C2)[C@@H]1C1=CC=CC=C1	2.03692	1	0.3646	0.6354	FN	0.1072	YES
*	297	CCC(=O)N(C1=CC=CC=C1)C1(CCN(CCC(=O)OC)CC1)C(=O)OC	9.56877	1	0.6979	0.3021	TP	0.0624	YES
-	298	CCC1(CCC(=O)NC1=O)C1=CC=C(N)C=C1	2.41008	0	0.3811	-0.3811	TN	0.0508	YES
#	299	CC1CC2C3CCC(O)(C(C)=O)C3(C)CC(O)C2(F)C2(C)C=CC(=O)C=C12	-3.10851	0	0.1369	-0.1369	TN	0.1769	YES
*	300	COC1=CC=C(CCN(C)CCCC(C#N)(C(C)C)C2=CC=C(OC)C(OC)=C2)C=C1OC	3.95892	0	0.4497	-0.4497	TN	0.1355	YES
*	301	CC(C)NCC(O)COC1=C(OCC=C)C=CC=C1	-0.04133	0	0.2726	-0.2726	TN	0.0518	YES
#	302	O[C@@H]1CO[C@@H](O[C@@H]2CO[C@@H](O)[C@H](OS(O)(=O)=O)[C@H]2OS(O)(=O)=O)[C@H](OS(O)(=O)=O)[C@H]1OS(O)(=O)=O	-8.54481	0	-0.1037	0.1037	TN	0.2044	YES
*	303	CC(=O)[C@@]1(O)CC[C@H]2[C@@H]3CCC4=CC(=O)CC[C@]4(C)[C@H]3CC[C@]12C	-8.52655	0	-0.1029	0.1029	TN	0.1309	YES
+	304	CNC1(CCCCC1=O)C1=C(Cl)C=CC=C1	4.38515	0	0.4685	-0.4685	TN	1.0732	YES
#	305	NC1=C(F)C=NC(=O)N1	2.78652	0	0.3978	-0.3978	TN	0.0913	YES
*	306	OC(=O)C1=C(O)C=CC=C1	-2.43279	0	0.1668	-0.1668	TN	0.0279	YES
-	307	CC[C@H]1OC(=O)[C@H](C)[C@@H](O[C@H]2C[C@@](C)(OC)[C@@H](O)[C@H](C)O2)[C@H](C)[C@@H](O[C@@H]2O[C@H](C)C[C@@H]([C@H]2O)N(C)C)[C@@](C)(C[C@@H](C)C(=O)[C@H](C)[C@@H](O)[C@]1(C)O)OC	13.6758	1	0.8797	0.1203	TP	1.1148	YES
+	308	CC[C@H]1OC(=O)[C@H](C)[C@@H](O[C@H]2C[C@@](C)(OC)[C@@H](O)[C@H](C)O2)[C@H](C)[C@@H](O[C@@H]2O[C@H](C)C[C@@H]([C@H]2O)N(C)C)[C@](C)(O)C[C@@H](C)CN(C)[C@H](C)[C@@H](O)[C@]1(C)O	7.93103	1	0.6254	0.3746	TP	2.1112	No
-	309	CC(C)C1=C(C(=O)NC2=CC=CC=C2)C(=C(N1CC[C@@H](O)C[C@@H](O)CC([O-])=O)C1=CC=C(F)C=C1)C1=CC=CC=C1	9.79041	1	0.7077	0.2923	TP	0.1676	YES
-	310	COC1=C(OCC2CCN(C)CC2)C=C2N=CN=C(NC3=CC=C(Br)C=C3F)C2=C1	13.7058	1	0.881	0.119	TP	0.1869	YES
-	311	CCCCCCCCCCCCCCCCCCCCCCO	-5.85289	0	0.0155	-0.0155	TN	0.0227	YES
+	312	OCC1OC(CC1O)N1C=C(I)C(=O)NC1=O	9.49704	0	0.6947	-0.6947	FP	6.0687	No
+	313	CC1(C)SC2C(NC(=O)C(N)C3=CC=CC=C3)C(=O)N2C1C([O-])=O	-0.47864	0	0.2533	-0.2533	TN	0.1216	YES
*	314	CC(=O)O[C@H]1[C@H](CC2C3CCC4C[C@H](O)[C@H](C[C@]4(C)C3CC[C@]12C)N1CCOCC1)[N+]1(CC=C)CCCC1	-10.2317	0	-0.1783	0.1783	TN	0.1947	YES
+	315	[O-]C(=O)C1=CC=CN=C1	0.41897	0	0.293	-0.293	TN	0.0421	YES
-	316	CC1=C(SC=C1)C(=CCCN1CCC[C@H](C1)C(O)=O)C1=C(C)C=CS1	7.50162	1	0.6064	0.3936	TP	0.1006	YES
+	317	NC1=NN=C(C(N)=N1)C1=CC=CC(Cl)=C1Cl	8.95759	1	0.6709	0.3291	TP	1.118	YES
#	318	CC1=NC2=C(CCN(C(=O)C3=CC=C(NC(=O)C4=C(C=CC=C4)C4=CC=CC=C4)C=C3)C3=C2C=CC=C3)N1	0.32074	0	0.2887	-0.2887	TN	0.3316	YES
-	319	C(C(C1CCCCC1)C1CCCCC1)C1CCCCN1	-5.29242	0	0.0403	-0.0403	TN	0.033	YES
*	320	CCN(CC)CCOC(=O)C1=CC=C(N)C=C1Cl	3.08054	0	0.4108	-0.4108	TN	0.0874	YES
#	321	CCN(CCCCOC(=O)C1=CC=C(OC)C(OC)=C1)C(C)CC1=CC=C(OC)C=C1	-1.58068	0	0.2045	-0.2045	TN	0.0865	YES
#	322	CC(C)C1=CC=C2OC3=C(C=C(C(O)=O)C(N)=N3)C(=O)C2=C1	2.05738	0	0.3655	-0.3655	TN	0.1291	YES
#	323	[O-][N+](=O)OCCNC(=O)C1=CC=CN=C1	-0.58885	0	0.2484	-0.2484	TN	0.063	YES
-	324	CCC1=C2CN3C(=CC4=C(COC(=O)[C@]4(O)CC)C3=O)C2=NC2=CC=C(OC(=O)N3CCC(CC3)N3CCCCC3)C=C12	3.6262	1	0.4349	0.5651	FN	1.2523	YES
-	325	CN(CC=CC#CC(C)(C)C)CC1=C2C=CC=CC2=CC=C1	0.17725	0	0.2823	-0.2823	TN	0.0994	YES
+	326	CC(C)(C)NCC(O)COC1=C2CC(O)C(O)CC2=CC=C1	0.83171	0	0.3113	-0.3113	TN	0.0614	YES
+	327	NC(=O)N[C@@H](CCC(O)=O)C(O)=O	4.15917	0	0.4585	-0.4585	TN	0.0388	YES
#	328	NC1=NC(=O)N(C=C1)[C@@H]1O[C@H](CO)[C@@H](O)C1(F)F	13.1264	1	0.8553	0.1447	TP	0.0922	YES
-	329	NC1=NC(=O)N(C=C1F)[C@@H]1CS[C@H](CO)O1	11.3778	1	0.778	0.222	TP	0.1014	YES
*	330	CC(CCC(O)=O)C1CCC2C3C(O)CC4CC(O)CCC4(C)C3CC(O)C12C	-23.8097	0	-0.7792	0.7792	TN	1.1836	YES
#	331	CO[C@@H]1C[C@H](C[C@@H](C)[C@@H]2CC(=O)[C@H](C)\C=C(C)/[C@@H](O)[C@@H](OC)C(=O)[C@H](C)C[C@H](C)\C=C\C=C\C=C(C)\[C@H](C[C@@H]3CC[C@@H](C)[C@@](O)(O3)C(=O)C(=O)N3CCCC[C@H]3C(=O)O2)OC)CC[C@H]1OCCO	14.2689	1	0.9059	0.0941	TP	0.3651	YES
*	332	CC(O)C(O)=O	2.3126	0	0.3768	-0.3768	TN	1.011	YES
+	333	NCCCC[C@H](NC(=O)[C@@H]1CCCN1C(=O)[C@@H]1CSSC[C@H](NC(=O)CNC(=O)CNC(=O)CN)C(=O)N[C@@H](CC2=CC=C(O)C=C2)C(=O)N[C@@H](CC2=CC=CC=C2)C(=O)N[C@@H](CCC(N)=O)C(=O)N[C@@H](CC(N)=O)C(=O)N1)C(=O)NCC(N)=O	0.16978	0	0.282	-0.282	TN	0.2498	YES
#	334	O=C1NC(=O)C(N1)(C1=CC=CC=C1)C1=CC=CC=C1	5.97244	1	0.5388	0.4612	TP	0.0767	YES
-	335	NCCCC[C@H](N[C@@H](CCC1=CC=CC=C1)C(O)=O)C(=O)N1CCC[C@H]1C(O)=O	7.93189	1	0.6255	0.3745	TP	0.0579	YES
*	336	CC1=NC=C(N=C1)C(=O)NCCC1=CC=C(C=C1)S(=O)(=O)NC(=O)NC1CCCCC1	5.92668	0	0.5367	-0.5367	FP	0.1096	YES
-	337	CC(C)(C)NCC(O)COC1=C2CCC(=O)NC2=CC=C1	1.27074	0	0.3307	-0.3307	TN	0.071	YES
#	338	CCCCCN(C)CCC(O)(P(O)(O)=O)P(O)(O)=O	16.7643	1	1.0163	-0.0163	TP	0.1708	YES
#	339	CN(C)C\C=C\C(=O)NC1=C(O[C@H]2CCOC2)C=C2N=CN=C(NC3=CC=C(F)C(Cl)=C3)C2=C1	28.4402	1	1.533	-0.533	TP	0.3128	YES
*	340	CN1C2CC(CC1C1OC21)OC(=O)C(CO)C1=CC=CC=C1	-7.54269	0	-0.0593	0.0593	TN	0.0981	YES
-	341	CCCN1C[C@H](CSC)C[C@H]2[C@H]1CC1=CNC3=CC=CC2=C13	3.49942	1	0.4293	0.5707	FN	0.1011	YES
#	342	CC#CC1(O)CCC2C3CCC4=CC(=O)CCC4=C3C(CC12C)C1=CC=C(C=C1)N(C)C	-8.48495	0	-0.101	0.101	TN	0.2739	YES
*	343	CC(N)(CC1=CC=C(O)C=C1)C(O)=O	3.36157	0	0.4232	-0.4232	TN	0.0516	YES
+	344	CC[N+](C)(C)CC1=C(Br)C=CC=C1	-5.46837	0	0.0325	-0.0325	TN	0.0837	YES
*	345	COC1=C(OCC(O)COC(N)=O)C=CC=C1	0.29927	0	0.2877	-0.2877	TN	0.0561	YES
+	346	COC(=O)C1=C(C)NC(C)=C(C1C1=CC=CC(=C1)[N+]([O-])=O)C(=O)OCC[NH+](C)CC1=CC=CC=C1	6.1009	0	0.5444	-0.5444	FP	1.1167	YES
#	347	NC(N)=NC(=O)C1=NC(Cl)=C(N)N=C1N	-3.08516	0	0.1379	-0.1379	TN	0.0852	YES
*	348	NC1=NC2=C(C(CCC3=CC=C(C=C3)C(=O)N[C@@H](CCC(O)=O)C(O)=O)=CN2)C(=O)N1	18.2408	1	1.0817	-0.0817	TP	1.1247	YES
#	349	O=C1[C@H]2[C@@H]3CC[C@@H](C3)[C@H]2C(=O)N1C[C@@H]1CCCC[C@H]1CN1CCN(CC1)C1=NSC2=CC=CC=C12	7.02086	1	0.5852	0.4148	TP	0.1528	YES
*	350	CCOC(=O)C1=C(C)NC(C)=C(C1C1=CC=CC(Cl)=C1Cl)C(=O)OC	-3.7175	0	0.11	-0.11	TN	1.0895	YES
#	351	NC1=NC(=O)N(C[C@@H](CO)OCP(O)(O)=O)C=C1	9.67325	1	0.7025	0.2975	TP	0.1076	YES
#	352	CC(C)C[C@H](NC(=O)[C@H](CC1=CC=CC=C1)NC(=O)C1=CN=CC=N1)B(O)O	1.87092	1	0.3573	0.6427	FN	0.079	YES
*	353	CO[C@@H]1C[C@H](C[C@@H](C)[C@@H]2CC(=O)[C@H](C)\C=C(C)/[C@@H](O)[C@@H](OC)C(=O)[C@H](C)C[C@H](C)\C=C\C=C\C=C(C)\[C@H](C[C@@H]3CC[C@@H](C)[C@@](O)(O3)C(=O)C(=O)N3CCCC[C@H]3C(=O)O2)OC)CC[C@H]1O	13.829	1	0.8864	0.1136	TP	0.3529	YES
*	354	CCCCNC1=CC=C(C=C1)C(=O)OCCN(C)C	6.88913	0	0.5793	-0.5793	FP	0.0588	YES
-	355	CC1=CC=C(C=C1)C(=O)C1=CC(O)=C(O)C(=C1)[N+]([O-])=O	11.0613	1	0.764	0.236	TP	0.0771	YES
#	356	CCC1=NN(CCCN2CCN(CC2)C2=CC=CC(Cl)=C2)C(=O)N1CCOC1=CC=CC=C1	2.88451	1	0.4021	0.5979	FN	0.1516	YES
#	357	CC1=NC(=CC(NC2=NC=C(S2)C(=O)NC2=C(Cl)C=CC=C2C)=N1)N1CCN(CCO)CC1	14.6925	1	0.9246	0.0754	TP	0.1759	YES
-	358	[O-]C(=O)COCC[NH+]1CC[NH+](CC1)[C@H](C1=CC=CC=C1)C1=CC=C(Cl)C=C1	9.39298	1	0.6901	0.3099	TP	1.0741	YES
-	359	OC(=O)CCNC(=O)C1=CC=C(C=C1)N=NC1=CC=C(O)C(=C1)C(O)=O	17.3509	1	1.0423	-0.0423	TP	1.0874	YES
+	360	COC1=CC=C(C=C1)C(CN(C)C)C1(O)CCCCC1	2.36815	1	0.3793	0.6207	FN	0.0554	YES
*	361	CC(COC1=CC=CC=C1)N(CCCl)CC1=CC=CC=C1	-8.35048	0	-0.0951	0.0951	TN	1.0771	YES
-	362	OC(CNCC(O)C1CCC2=C(O1)C=CC(F)=C2)C1CCC2=C(O1)C=CC(F)=C2	6.90111	1	0.5799	0.4201	TP	0.1894	YES
+	363	CCC(C)C(N)C1=NC(CS1)C(=O)NC(CC(C)C)C(=O)NC(CCC(O)=O)C(=O)NC(C(C)CC)C(=O)NC1CCCCNC(=O)C(CC(N)=O)NC(=O)C(CC(O)=O)NC(=O)C(CC2=CN=CN2)NC(=O)C(CC2=CC=CC=C2)NC(=O)C(NC(=O)C(CCCN)NC1=O)C(C)CC	-5.63684	0	0.025	-0.025	TN	1.2642	YES
+	364	CCC(C)(C)C(=O)O[C@H]1C[C@@H](C)C=C2C=C[C@H](C)[C@H](CC[C@@H]3C[C@@H](O)CC(=O)O3)[C@@H]12	14.3889	1	0.9112	0.0888	TP	0.0904	YES
+	365	ClCCNP1(=O)OCCCN1CCCl	25.1391	1	1.3869	-0.3869	TP	16.0606	No
*	366	CC1=C(CS(=O)C2=NC3=CC=CC=C3N2)N=CC=C1OCC(F)(F)F	24.1312	1	1.3423	-0.3423	TP	0.2306	YES
*	367	CC(C)C(C)C=CC(C)C1CCC2C(CCCC12C)=CC=C1CC(O)CCC1=C	-4.48569	0	0.076	-0.076	TN	1.0665	YES
*	368	CC(C)CCCC(C)CCCC(C)CCCC(C)=CCC1=C(C)C(=O)C2=C(C=CC=C2)C1=O	0.21454	0	0.284	-0.284	TN	0.0771	YES
-	369	NS(=O)(=O)CC1=NOC2=CC=CC=C12	8.60923	1	0.6554	0.3446	TP	0.1043	YES
*	370	CN(C)CCOC(C1=CC=CC=C1)C1=CC=CC=C1	-0.14816	0	0.2679	-0.2679	TN	0.0517	YES
*	371	CC(C)(C)C(=O)OCOP(=O)(COCCN1C=NC2=C(N)N=CN=C12)OCOC(=O)C(C)(C)C	6.1094	1	0.5448	0.4552	TP	0.1425	YES
*	372	CCN(CC)CCOC(=O)C1(CCCCC1)C1CCCCC1	-4.03635	0	0.0958	-0.0958	TN	1.0416	YES
-	373	CN1C=CC(=O)C(O)=C1C	5.08657	1	0.4996	0.5004	FN	0.0454	YES
+	374	OC(C(=O)OC1CC2CC[C@@H](C1)[N+]21CCCC1)(C1=CC=CC=C1)C1=CC=CC=C1	10.9308	1	0.7582	0.2418	TP	1.0908	YES
+	375	CC(=O)O[C@@]12CO[C@@H]1C[C@H](O)[C@]1(C)[C@@H]2[C@H](OC(=O)C2=CC=CC=C2)[C@]2(O)C[C@H](OC(=O)C(O)[C@@H](NC(=O)OC(C)(C)C)C3=CC=CC=C3)C(C)=C([C@@H](O)C1=O)C2(C)C	8.7398	1	0.6612	0.3388	TP	0.1929	YES
-	376	CNCC[C@H](OC1=C2C=CC=CC2=CC=C1)C1=CC=CS1	4.21293	1	0.4609	0.5391	FN	0.0924	YES
#	377	CN1CCN(CC1)C1=NC2=C(NC3=C1C=C(C)S3)C=CC=C2	7.0112	1	0.5847	0.4153	TP	0.1073	YES
-	378	CC[C@H]1[C@@H](O)[C@H]2[C@@H]3CC[C@H]([C@H](C)CCC(O)=O)[C@@]3(C)CC[C@@H]2[C@@]2(C)CC[C@@H](O)C[C@@H]12	1.3614	0	0.3347	-0.3347	TN	0.0632	YES
*	379	NC1=NC(=CS1)C(=N\O)\C(=O)N[C@H]1[C@H]2SCC(C=C)=C(N2C1=O)C(O)=O	19.2155	1	1.1248	-0.1248	TP	0.1682	YES
+	380	C[C@]12C[C@H](O)[C@@]3(F)[C@@H](CCC4=CC(=O)CC[C@]34C)[C@@H]1CC[C@]2(O)C(=O)CO	-2.94052	0	0.1443	-0.1443	TN	0.1798	YES
#	381	CC(C)(C)C(O)C=CC1=CC=C2OCOC2=C1	0.47345	0	0.2954	-0.2954	TN	0.057	YES
+	382	CCC(C)CC(C)CCCCCCCCC(=O)N[C@H]1C[C@@H](O)[C@@H](NCCN)NC(=O)[C@@H]2[C@@H](O)CCN2C(=O)[C@@H](NC(=O)[C@@H](NC(=O)[C@@H]2C[C@@H](O)CN2C(=O)[C@@H](NC1=O)[C@@H](C)O)[C@H](O)[C@@H](O)C1=CC=C(O)C=C1)[C@H](O)CCN	19.5797	1	1.1409	-0.1409	TP	0.1619	YES
-	383	COC(=O)[C@@H]1CC2=CC(=O)CC[C@]2(C)[C@@]23O[C@@H]2C[C@@]2(C)[C@@H](CC[C@@]22CCC(=O)O2)[C@H]13	7.13106	1	0.59	0.41	TP	0.1026	YES
-	384	OC(=O)C1=CC(=CC=C1O)N=NC1=CC=C(C=C1)S(=O)(=O)NC1=NC=CC=C1	3.73379	1	0.4397	0.5603	FN	0.1263	YES
*	385	CC(CO)NC(=O)C1CN(C)C2CC3=CNC4=CC=CC(=C34)C2=C1	-1.75726	0	0.1967	-0.1967	TN	0.1698	YES
*	386	CC(C)N1C(\C=C\[C@@H](O)C[C@@H](O)CC(O)=O)=C(C2=CC=CC=C12)C1=CC=C(F)C=C1	-3.80798	1	0.106	0.894	FN	0.1957	YES
#	387	ClC1=CC(=CC=C1)N1CCN(CCCN2N=C3C=CC=CN3C2=O)CC1	-10.1887	0	-0.1764	0.1764	TN	0.1463	YES
+	388	CC(=O)OC1=CC=C(C=C1)C(C1=CC=C(OC(C)=O)C=C1)C1=NC=CC=C1	0.38454	0	0.2915	-0.2915	TN	0.0856	YES
#	389	CN1C(=O)C([O-])=C(N=C1C(C)(C)NC(=O)C1=NN=C(C)O1)C(=O)NCC1=CC=C(F)C=C1	15.2446	1	0.9491	0.0509	TP	0.1756	YES
#	390	COC1=CC(Br)=C(C[N+]2(CCOCCC3CCC4CC3C4(C)C)CCOCC2)C=C1OC	-11.1487	0	-0.2189	0.2189	TN	0.2423	YES
+	391	[O-]C(=O)CN(CCN(CC([O-])=O)CC([O-])=O)CCN(CC([O-])=O)CC([O-])=O	4.47714	1	0.4726	0.5274	FN	1.0648	YES
+	392	CC(C)NCC(O)COC1=CC=C(CC(N)=O)C=C1	-4.72143	1	0.0655	0.9345	FN	0.0575	YES
*	393	C[C@H]1COC2=C(N3CCN(C)CC3)C(F)=CC3=C2N1C=C(C(O)=O)C3=O	20.7114	1	1.191	-0.191	TP	0.1831	YES
-	394	CC(C)CN(C[C@@H](O)[C@H](CC1=CC=CC=C1)NC(=O)O[C@H]1CO[C@H]2OCC[C@@H]12)S(=O)(=O)C1=CC=C(N)C=C1	6.51312	1	0.5627	0.4373	TP	1.1126	YES
#	395	CO\N=C(/C(=O)N[C@H]1[C@H]2SCC(COC(C)=O)=C(N2C1=O)C(O)=O)C1=CSC(N)=N1	18.6081	1	1.0979	-0.0979	TP	0.1636	YES
#	396	CCCC1=NC2=C(C)C=C(C=C2N1CC1=CC=C(C=C1)C1=C(C=CC=C1)C(O)=O)C1=NC2=CC=CC=C2N1C	21.2616	1	1.2153	-0.2153	TP	0.1554	YES
-	397	CN(CC1=CC=C(C=C1)C(C)(C)C)CC1=C2C=CC=CC2=CC=C1	6.71997	0	0.5718	-0.5718	FP	0.0727	YES
*	398	OC(CN1C=CN=C1)(P(O)(O)=O)P(O)(O)=O	17.0779	1	1.0302	-0.0302	TP	0.1569	YES
-	399	CCCCCCOC(=O)N=C(N)C1=CC=C(NCC2=NC3=CC(=CC=C3N2C)C(=O)N(CCC(=O)OCC)C2=NC=CC=C2)C=C1	6.96338	0	0.5826	-0.5826	FP	0.1803	YES
*	400	OC(=O)C1=CN(C2CC2)C2=C(C=C(F)C(=C2)N2CCNCC2)C1=O	19.1901	1	1.1237	-0.1237	TP	0.1641	YES
-	401	CCC(=O)O[C@@](CC1=CC=CC=C1)([C@H](C)CN(C)C)C1=CC=CC=C1	3.60992	0	0.4342	-0.4342	TN	0.0672	YES
-	402	N[C@@H](CC1=CC=C(O)C=C1)C(O)=O	6.56676	1	0.5651	0.4349	TP	0.0412	YES
-	403	NC[C@@H]1O[C@H](O[C@@H]2[C@@H](CO)O[C@@H](O[C@@H]3[C@@H](O)[C@H](N)C[C@H](N)[C@H]3O[C@H]3O[C@H](CN)[C@@H](O)[C@H](O)[C@H]3N)[C@@H]2O)[C@H](N)[C@@H](O)[C@@H]1O	-0.37131	0	0.258	-0.258	TN	0.0828	YES
+	404	NCC(O)C1=CC=C(O)C(O)=C1	2.59653	0	0.3894	-0.3894	TN	0.0427	YES
-	405	COCCCOC1=CC=NC(CS(=O)C2=NC3=CC=CC=C3N2)=C1C	8.7161	1	0.6602	0.3398	TP	0.1578	YES
-	406	CCCC(=O)OC1(CCC2C3CC(F)C4=CC(=O)C=CC4(C)C3(F)C(O)CC12C)C(=O)COC(C)=O	-7.24431	0	-0.0461	0.0461	TN	0.2705	YES
-	407	CCCNC(=O)NS(=O)(=O)C1=CC=C(Cl)C=C1	-0.43563	0	0.2552	-0.2552	TN	0.111	YES
#	408	CO\N=C(/C(=O)N[C@H]1[C@H]2SCC(\C=C/C3=C(C)N=CS3)=C(N2C1=O)C(=O)OCOC(=O)C(C)(C)C)C1=CSC(N)=N1	23.0914	1	1.2963	-0.2963	TP	0.2305	YES
+	409	CCOC(=O)C1=CC=C(N)C=C1	1.60418	0	0.3455	-0.3455	TN	0.044	YES
*	410	CC1=C(C[S@@](=O)C2=NC3=CC=CC=C3N2)N=CC=C1OCC(F)(F)F	20.7222	1	1.1915	-0.1915	TP	0.2081	YES
#	411	FC(F)(F)[C@]1(OC(=O)NC2=C1C=C(Cl)C=C2)C#CC1CC1	6.94998	1	0.582	0.418	TP	0.2252	YES
-	412	COCCCOC1=CC(C[C@@H](C[C@H](N)[C@@H](O)C[C@@H](C(C)C)C(=O)NCC(C)(C)C(N)=O)C(C)C)=CC=C1OC	4.67046	1	0.4811	0.5189	FN	1.0975	YES
-	413	CCC1=C(C)NC2=C1C(=O)C(CN1CCOCC1)CC2	3.2991	0	0.4205	-0.4205	TN	0.0684	YES
#	414	FC1=CC=C(C=C1)[C@@H]1CCNC[C@H]1COC1=CC=C2OCOC2=C1	11.7729	1	0.7954	0.2046	TP	0.096	YES
-	415	CO[C@H]1C=CO[C@@]2(C)OC3=C(C)C(O)=C4C(O)=C(NC(=O)C(C)=CC=C[C@H](C)[C@H](O)[C@@H](C)[C@@H](O)[C@@H](C)[C@H](OC(C)=O)[C@@H]1C)C1=C(N=C5C=C(C)C=CN15)C4=C3C2=O	-1.04272	0	0.2283	-0.2283	TN	0.2938	YES
-	416	CC1=C(N=NC2=C(O)C(=CC=C2)C2=CC=CC(=C2)C(O)=O)C(=O)N(N1)C1=CC=C(C)C(C)=C1	2.40323	0	0.3808	-0.3808	TN	0.1313	YES
-	417	CCCC(=O)OCOC(=O)C1=C(C)NC(C)=C(C1C1=CC=CC(Cl)=C1Cl)C(=O)OC	7.89343	1	0.6238	0.3762	TP	2.0967	No
#	418	CCC[C@@]1(CCC2=CC=CC=C2)CC([O-])=C([C@H](CC)C2=CC=CC([N-]S(=O)(=O)C3=CC=C(C=N3)C(F)(F)F)=C2)C(=O)O1	22.8441	1	1.2854	-0.2854	TP	0.3042	YES
-	419	CN[C@@H]1CCC2=C(C1)C1=CC(=CC=C1N2)C(N)=O	10.8203	1	0.7533	0.2467	TP	0.0761	YES
+	420	C[C@H]1CN(C[C@H](CC2=CC=CC=C2)C(=O)NCC(O)=O)CC[C@@]1(C)C1=CC=CC(O)=C1	-1.4477	0	0.2104	-0.2104	TN	0.0912	YES
*	421	CC(C)NCC(O)COC1=C2C=CC=CC2=CC=C1	2.05546	0	0.3654	-0.3654	TN	0.0538	YES
#	422	NC1=NC(=CS1)C(=N/OCC(O)=O)\C(=O)N[C@H]1[C@H]2SCC(C=C)=C(N2C1=O)C(O)=O	24.1881	1	1.3448	-0.3448	TP	0.1702	YES
*	423	CC1(C)S[C@@H]2[C@H](NC(=O)CC3=CC=CC=C3)C(=O)N2[C@H]1C(O)=O	-6.29417	0	-0.0041	0.0041	TN	0.0985	YES
#	424	CC(C=CC(O)C1CC1)C1CCC2C(CCCC12C)=CC=C1CC(O)CC(O)C1=C	-11.21	0	-0.2216	0.2216	TN	0.0727	YES
+	425	O[C@H]1CO[C@@H]2[C@@H](CO[C@H]12)O[N+]([O-])=O	-3.04223	0	0.1398	-0.1398	TN	1.0541	YES
*	426	CO[C@@H]1C[C@H](C[C@@H](C)[C@@H]2CC(=O)[C@H](C)\C=C(C)/[C@@H](O)[C@@H](OC)C(=O)[C@H](C)C[C@H](C)\C=C\C=C\C=C(C)\[C@H](C[C@@H]3CC[C@@H](C)[C@@](O)(O3)C(=O)C(=O)N3CCCC[C@H]3C(=O)O2)OC)CC[C@H]1OC(=O)C(C)(CO)CO	24.4789	1	1.3577	-0.3577	TP	0.3838	YES
-	427	C[C@H](\C=C\[C@H](C)C(C)(C)O)[C@H]1CC[C@H]2\C(CCC[C@]12C)=C\C=C1C[C@@H](O)C[C@H](O)C1	11.1484	1	0.7678	0.2322	TP	0.2008	YES
*	428	CN(C)CCC1=CNC2=CC=C(C[C@H]3COC(=O)N3)C=C12	13.9008	1	0.8896	0.1104	TP	0.0994	YES
#	429	C[N+]1(CC2CC2)CC[C@@]23[C@H]4OC5=C2C(C[C@@H]1[C@]3(O)CCC4=O)=CC=C5O	-9.40781	0	-0.1418	0.1418	TN	0.206	YES
#	430	CC(CN1C2=C(SC3=C1C=CC=C3)C=CC=C2)N(C)C	-2.71779	0	0.1542	-0.1542	TN	0.1026	YES
+	431	CC(C)COC1=CC=C(C=C1C#N)C1=NC(C)=C(S1)C(O)=O	5.10173	1	0.5002	0.4998	TP	2.1301	No
*	432	NC1=CC=CC2=C1CN(C1CCC(=O)NC1=O)C2=O	10.8551	1	0.7548	0.2452	TP	0.0649	YES
+	433	CC1=CN([C@H]2C[C@H](N=[N+]=[N-])[C@@H](CO)O2)C(=O)NC1=O	7.68468	1	0.6145	0.3855	TP	0.0769	YES
-	434	CC(O)C(CO)NC(=O)C1CSSCC(NC(=O)C(N)CC2=CC=CC=C2)C(=O)NC(CC2=CC=CC=C2)C(=O)NC(CC2=CNC3=CC=CC=C23)C(=O)NC(CCCCN)C(=O)NC(C(C)O)C(=O)N1	5.26824	1	0.5076	0.4924	TP	0.2523	YES
-	435	COC1=C(OCCNCC(O)COC2=CC=CC3=C2C2=C(N3)C=CC=C2)C=CC=C1	9.26684	1	0.6845	0.3155	TP	1.1357	YES
+	436	CN(C)C(=O)CC1=C(N=C2C=CC(C)=CN12)C1=CC=C(C)C=C1	12.3114	1	0.8193	0.1807	TP	1.099	YES
-	437	CC(=O)N(O)CCCCCNC(=O)CCC(=O)N(O)CCCCCNC(=O)CCC(=O)N(O)CCCCCN	7.12435	1	0.5897	0.4103	TP	0.0711	YES
-	438	NC1=CC=C(O)C(=C1)C(O)=O	8.82105	1	0.6648	0.3352	TP	0.0422	YES
+	439	NCC1(CC(O)=O)CCCCC1	0.66135	1	0.3037	0.6963	FN	1.027	YES
-	440	NC(N)=NC(=O)CC1=C(Cl)C=CC=C1Cl	8.88019	1	0.6674	0.3326	TP	0.077	YES
+	441	NC(CCC(O)=O)C=C	11.5625	1	0.7861	0.2139	TP	1.0266	YES
+	442	CC12CC3CC(C)(C1)CC(N)(C3)C2	-2.79266	1	0.1509	0.8491	FN	0.0727	YES
-	443	CCCN(CCC)CCC1=CC=CC2=C1CC(=O)N2	0.85201	1	0.3122	0.6878	FN	1.0535	YES
-	444	CC(C)OC(=O)C(C)(C)OC1=CC=C(C=C1)C(=O)C1=CC=C(Cl)C=C1	3.03951	1	0.409	0.591	FN	0.0738	YES
*	445	OCC(NC(=O)C(Cl)Cl)C(O)C1=CC=C(C=C1)[N+]([O-])=O	3.75801	1	0.4408	0.5592	FN	1.0775	YES
+	446	CC[C@@H]1C=C(C)C[C@H](C)C[C@H](OC)[C@H]2O[C@](O)([C@H](C)C[C@@H]2OC)C(=O)C(=O)N2CCCC[C@H]2C(=O)O[C@@H]([C@H](C)[C@@H](O)CC1=O)C(C)=C[C@@H]1CC[C@H](Cl)[C@@H](C1)OC	-1.05076	0	0.228	-0.228	TN	2.1365	No
*	447	NS(=O)(=O)C1=CC2=C(NC(CC3=CC=CC=C3)NS2(=O)=O)C=C1C(F)(F)F	9.07222	0	0.6759	-0.6759	FP	0.2312	YES
-	448	CN(C)CCCOC1=NN(CC2=CC=CC=C2)C2=CC=CC=C12	0.6766	0	0.3044	-0.3044	TN	0.1008	YES
+	449	NC1=C2N=CN(C3OC(CO)C(O)C3O)C2=NC=N1	0.23207	0	0.2847	-0.2847	TN	0.1379	YES
+	450	CC(C)N(CC[C@H](C1=CC=CC=C1)C1=CC(CO)=CC=C1OC(=O)C(C)C)C(C)C	5.30442	0	0.5092	-0.5092	FP	1.0759	YES
*	451	NCCNCCNCCNCCN	19.2301	0	1.1254	-1.1254	FP	0.0337	YES
-	452	O=C(OOC(=O)C1=CC=CC=C1)C1=CC=CC=C1	1.23373	0	0.3291	-0.3291	TN	0.0486	YES
#	453	CCOC(=O)C1=CN=CN1C(C)C1=CC=CC=C1	-7.01427	0	-0.0359	0.0359	TN	0.0659	YES
+	454	CC(CCC1=CC=C(O)C=C1)NCCC1=CC=C(O)C(O)=C1	1.69849	0	0.3496	-0.3496	TN	0.0673	YES
*	455	CN1CCC2=CC=CC3=C2C1CC1=C3C(O)=C(O)C=C1	-1.95113	0	0.1881	-0.1881	TN	0.1106	YES
*	456	CCN(CC)CC(=O)NC1=C(C)C=CC=C1C	-0.42367	0	0.2557	-0.2557	TN	1.0512	YES
-	457	CN(C)C1=CC=C(O)C2=C1C[C@H]1C[C@H]3[C@H]([NH+](C)C)C(=O)C(C(N)=O)=C([O-])[C@@]3(O)C(=O)C1=C2[O-]	8.85269	1	0.6662	0.3338	TP	0.1099	YES
-	458	CN[C@H]1CC[C@@H](C2=CC=C(Cl)C(Cl)=C2)C2=C1C=CC=C2	6.7909	1	0.575	0.425	TP	1.0858	YES
+	459	OC(=O)C1CCN2C1=CC=C2C(=O)C1=CC=CC=C1	4.81665	1	0.4876	0.5124	FN	1.0746	YES
#	460	CN[C@H](CC(C)C)C(=O)N[C@@H]1[C@H](O)C2=CC=C(OC3=C(O[C@@H]4O[C@H](CO)[C@@H](O)[C@H](O)[C@H]4O[C@H]4C[C@](C)(N)[C@H](O)[C@H](C)O4)C4=CC(=C3)[C@@H](NC(=O)[C@H](CC(N)=O)NC1=O)C(=O)N[C@@H]1C3=CC=C(O)C(=C3)C3=C(C=C(O)C=C3O)[C@H](NC(=O)[C@@H](NC1=O)[C@H](O)C1=CC(Cl)=C(O4)C=C1)C(O)=O)C(Cl)=C2	2.84719	1	0.4005	0.5995	FN	0.5034	YES
#	461	CN1C2=C(NC=N2)C(=O)N(C)C1=O	10.5764	1	0.7425	0.2575	TP	0.0897	YES
+	462	COC1=CC(=CC=C1)[C@@]1(O)CCCC[C@@H]1CN(C)C	2.68041	1	0.3931	0.6069	FN	0.0511	YES
*	463	CNC(=O)C1=CC(OC2=CC=C(NC(=O)NC3=CC=C(Cl)C(=C3)C(F)(F)F)C=C2)=CC=N1	15.8529	1	0.976	0.024	TP	0.2523	YES
#	464	CC1=CN([C@@H]2C[C@@H](O)[C@H](CO)O2)C(=O)NC1=O	12.2843	1	0.8181	0.1819	TP	0.0638	YES
-	465	OC(=O)COCCN1CCN(CC1)C(C1=CC=CC=C1)C1=CC=C(Cl)C=C1	6.89503	1	0.5796	0.4204	TP	1.0912	YES
*	466	NC(=O)C1=NN(C=N1)[C@@H]1O[C@H](CO)[C@@H](O)[C@H]1O	-0.75464	1	0.2411	0.7589	FN	0.0695	YES
+	467	NCCC(O)(P(O)([O-])=O)P(O)([O-])=O	22.7268	1	1.2802	-0.2802	TP	0.1686	YES
-	468	C[C@H]1O[C@@H](O[C@@H]2C[C@@H]3O[C@@](O)(C[C@H](O)[C@H]3C(O)=O)C[C@@H](O)C[C@@H](O)[C@H](O)CC[C@@H](O)C[C@@H](O)CC(=O)O[C@@H](C)[C@H](C)[C@H](O)[C@@H](C)\C=C\C=C\C=C\C=C\C=C\C=C\C=C\2)[C@@H](O)[C@@H](N)[C@@H]1O	12.9531	1	0.8477	0.1523	TP	0.5008	YES
-	469	COC1=CC2=CC=C(CCC(C)=O)C=C2C=C1	4.17327	1	0.4591	0.5409	FN	0.0555	YES
-	470	CC(C)CN(C[C@@H](O)[C@H](CC1=CC=CC=C1)NC(=O)O[C@H]1CCOC1)S(=O)(=O)C1=CC=C(N)C=C1	12.0778	1	0.8089	0.1911	TP	1.1072	YES
-	471	COCCOC1=C(OCCOC)C=C2C(NC3=CC(=CC=C3)C#C)=NC=NC2=C1	3.66561	1	0.4367	0.5633	FN	0.1528	YES
*	472	OC[C@H]1O[C@H]([C@H](O)[C@@H](O)[C@@H]1O)C1=CC=C(Cl)C(CC2=CC=C(O[C@H]3CCOC3)C=C2)=C1	-2.60947	1	0.159	0.841	FN	0.1086	YES
+	473	CC1=CN(C=N1)C1=CC(NC(=O)C2=CC=C(C)C(NC3=NC(=CC=N3)C3=CC=CN=C3)=C2)=CC(=C1)C(F)(F)F	20.6739	1	1.1893	-0.1893	TP	1.3081	YES
-	474	OC(=O)CCCC1=CC=CC=C1	-2.34683	1	0.1706	0.8294	FN	0.0269	YES
#	475	OC(CN1C=NC=N1)(CN1C=NC=N1)C1=CC=C(F)C=C1F	11.0879	1	0.7651	0.2349	TP	0.1548	YES
*	476	CC(C)(O\N=C(\C(=O)N[C@H]1[C@H]2SCC(C[N+]3=CC=CC=C3)=C(N2C1=O)C([O-])=O)C1=CSC(N)=N1)C(O)=O	11.7714	1	0.7954	0.2046	TP	0.2322	YES
-	477	CCC[C@H](N[C@H](C)C(=O)N1[C@H]2CCCC[C@H]2C[C@H]1C(O)=O)C(=O)OCC	11.1604	1	0.7683	0.2317	TP	0.0636	YES
*	478	C[C@H](N[C@@H](CCC1=CC=CC=C1)C(O)=O)C(=O)N1[C@H]2CCCC[C@@H]2C[C@H]1C(O)=O	10.0302	1	0.7183	0.2817	TP	0.0683	YES
+	479	CC[C@H](C)[C@H](NC(=O)[C@H](CC1=CC=CC=C1)NC(=O)[C@H](CC(C)C)NC(=O)[C@H](CCCNC(N)=N)NC(=O)[C@@H](NC(=O)[C@H](C)NC(=O)[C@H](CCC(O)=O)NC(=O)[C@H](CCC(O)=O)NC(=O)[C@H](CCC(O)=O)NC(=O)[C@H](CCSC)NC(=O)[C@H](CCC(N)=O)NC(=O)[C@H](CCCCN)NC(=O)[C@H](CO)NC(=O)[C@H](CC(C)C)NC(=O)[C@H](CC(O)=O)NC(=O)[C@H](CO)NC(=O)[C@@H](NC(=O)[C@H](CC1=CC=CC=C1)NC(=O)[C@@H](NC(=O)CNC(=O)[C@H](CCC(O)=O)NC(=O)CNC(=O)[C@@H](N)…	15.8555	1	0.9761	0.0239	TP	1.6313	No
#	480	CN1\C(=C(/[O-])NC2=NC=CC=C2)C(=O)C2=C(C=CC=C2)S1(=O)=O	4.90862	1	0.4917	0.5083	FN	0.1514	YES
+	481	CC(C)C[C@H](NC(=O)[C@H](CCC1=CC=CC=C1)NC(=O)CN1CCOCC1)C(=O)N[C@@H](CC1=CC=CC=C1)C(=O)N[C@@H](CC(C)C)C(=O)[C@@]1(C)CO1	11.0754	1	0.7646	0.2354	TP	0.1303	YES
*	482	[O-]P([O-])(=O)OCN1C(=O)NC(C1=O)(C1=CC=CC=C1)C1=CC=CC=C1	13.4699	1	0.8705	0.1295	TP	3.1107	No
#	483	CCCCCCCCCCCCCCCC(=O)N[C@@H](CCC(=O)NCCCC[C@H](NC(=O)[C@H](C)NC(=O)[C@H](C)NC(=O)[C@H](CCC(N)=O)NC(=O)CNC(=O)[C@H](CCC(O)=O)NC(=O)[C@H](CC(C)C)NC(=O)[C@H](CC1=CC=C(O)C=C1)NC(=O)[C@H](CO)NC(=O)[C@H](CO)NC(=O)[C@@H](NC(=O)[C@H](CC(O)=O)NC(=O)[C@H](CO)NC(=O)[C@@H](NC(=O)[C@H](CC1=CC=CC=C1)NC(=O)[C@@H](NC(=O)CNC(=O)[C@H](CCC(O)=O)NC(=O)[C@H](C)NC(=O)[C@@H](N)CC1=CN=CN1)[C@@H](C)O)[C@@H](C)O)C(C)C)C(=O…	26.6149	1	1.4522	-0.4522	TP	0.5521	YES
-	484	CN1CCC[C@@H]1CC1=CNC2=CC=C(CCS(=O)(=O)C3=CC=CC=C3)C=C12	13.0064	1	0.85	0.15	TP	1.1249	YES
+	485	CC1=CC=NC2=C1NC(=O)C1=C(N=CC=C1)N2C1CC1	1.91323	1	0.3591	0.6409	FN	1.0885	YES
#	486	C[C@@H](OC1=CC(=CN=C1N)C1=CN(N=C1)C1CCNCC1)C1=C(Cl)C(F)=CC=C1Cl	11.1547	1	0.7681	0.2319	TP	0.173	YES
-	487	CC(C)NC1=CC=CN=C1N1CCN(CC1)C(=O)C1=CC2=CC(NS(C)(=O)=O)=CC=C2N1	10.2976	1	0.7302	0.2698	TP	0.129	YES
*	488	CCN(C(C)=O)C1=CC(=CC=C1)C1=CC=NC2=C(C=NN12)C#N	14.2553	1	0.9053	0.0947	TP	2.1234	No
#	489	FC(F)(F)C(F)(F)C(F)(F)F	14.9527	1	0.9362	0.0638	TP	0.2619	YES
*	490	CC1OC(O[C@@H]2C[C@@H]3O[C@@](O)(C[C@H](O)[C@H]3C(O)=O)C[C@@H](O)C[C@@H](O)[C@H](O)CC[C@@H](O)C[C@@H](O)CC(=O)O[C@@H](C)[C@H](C)[C@H](O)[C@@H](C)\C=C\C=C\C=C\C=C\C=C\C=C\C=C\2)C(O)C(N)C1O	15.9944	1	0.9823	0.0177	TP	0.5164	YES
*	491	CN1CCN(CC1)C1=NC2=C(NC3=C1C=CC=C3)C=CC(Cl)=C2	10.2802	1	0.7294	0.2706	TP	1.1061	YES
#	492	NC1=NC2=C(N=CN2COC(CO)CO)C(=O)N1	12.567	1	0.8306	0.1694	TP	0.0901	YES
*	493	C[C@H](N[C@@H](CCC1=CC=CC=C1)C(O)=O)C(=O)N1[C@H]2CCC[C@H]2C[C@H]1C(O)=O	10.784	1	0.7517	0.2483	TP	0.0679	YES
*	494	CN(C)CCCC1(OCC2=C1C=CC(=C2)C#N)C1=CC=C(F)C=C1	8.97742	1	0.6717	0.3283	TP	0.1546	YES
#	495	NC(=O)C1=CN(CC2=C(F)C=CC=C2F)N=N1	6.50447	1	0.5623	0.4377	TP	0.1258	YES
*	496	CCOC(=O)[C@H](CCC1=CC=CC=C1)N[C@H]1CCCN2CCC[C@H](N2C1=O)C(O)=O	14.7078	1	0.9253	0.0747	TP	0.0842	YES
#	497	C[C@H](CN1C=NC2=C(N)N=CN=C12)OCP(O)(O)=O	7.28996	1	0.5971	0.4029	TP	0.1252	YES
*	498	NC1=C2N=CN([C@@H]3O[C@H](CO)[C@@H](O)[C@@H]3O)C2=NC(F)=N1	16.8254	1	1.019	-0.019	TP	0.159	YES
+	499	COC1=C(N2C[C@@H]3CCCN[C@@H]3C2)C(F)=CC2=C1N(C=C(C(O)=O)C2=O)C1CC1	15.474	1	0.9592	0.0408	TP	0.1758	YES
+	500	[O-]C(=O)CN(CC([O-])=O)C1=C(C#N)C(CC([O-])=O)=C(S1)C([O-])=O	-0.7556	0	0.241	-0.241	TN	3.1297	No
*	501	CCOC1=C(OCCN[C@@H](C)CC2=CC=C(OC)C(=C2)S(N)(=O)=O)C=CC=C1	-6.61794	0	-0.0184	0.0184	TN	1.1161	YES
-	502	CN(CCOC1=CC=C(NS(C)(=O)=O)C=C1)CCC1=CC=C(NS(C)(=O)=O)C=C1	1.13786	0	0.3248	-0.3248	TN	0.1279	YES
+	503	CC(C)CN1C=NC2=C1C1=CC=CC=C1N=C2N	3.94752	0	0.4492	-0.4492	TN	1.083	YES
-	504	CCOC1=CC=C(C[C@H]2NC(=O)CCSSC[C@H](NC(=O)[C@H](CC(N)=O)NC(=O)C(NC(=O)[C@@H](NC2=O)[C@@H](C)CC)[C@@H](C)O)C(=O)N2CCC[C@H]2C(=O)N[C@@H](CCCN)C(=O)NCC(N)=O)C=C1	0.9716	0	0.3175	-0.3175	TN	0.1932	YES
#	505	CC[C@H](C)C(=O)O[C@H]1C[C@H](O)C=C2C=C[C@H](C)[C@H](CC[C@@H](O)C[C@@H](O)CC(O)=O)[C@@H]12	7.51726	1	0.6071	0.3929	TP	0.0579	YES
*	506	COC1=C(C)C2=C(C(=O)OC2)C(O)=C1C\C=C(/C)CCC(=O)OCCN1CCOCC1	8.61201	1	0.6556	0.3444	TP	0.1492	YES
-	507	CC(C)(OC1=CC=C(C=C1)C(=O)C1=CC=C(Cl)C=C1)C(O)=O	5.81433	1	0.5318	0.4682	TP	0.0693	YES
-	508	C[C@]12CC[C@H]3[C@@H](CCC4=CC(=O)CC[C@]34C)[C@@H]1CC[C@@H]2O	1.75094	1	0.352	0.648	FN	1.1118	YES
*	509	O=C1NC=NC2=C1C=NN2	8.03675	1	0.6301	0.3699	TP	1.0791	YES
+	510	[NH-]C1CCCCC1[NH-]	7.56248	1	0.6091	0.3909	TP	2.006	No
+	511	CC1=CC=C(C=N1)C1=NC=C(Cl)C=C1C1=CC=C(C=C1)S(C)(=O)=O	9.58771	1	0.6987	0.3013	TP	0.1562	YES
-	512	ClC1=C(NC2=NCCN2)C2=NSN=C2C=C1	10.6003	1	0.7436	0.2564	TP	0.118	YES
+	513	N[C@@H](CCC(N)=O)C(O)=O	1.89316	1	0.3582	0.6418	FN	0.0355	YES
+	514	CCC1NC(=O)C(C(O)C(C)C\C=C\C)N(C)C(=O)C(C(C)C)N(C)C(=O)C(CC(C)C)N(C)C(=O)C(CC(C)C)N(C)C(=O)C(C)NC(=O)C(C)NC(=O)C(CC(C)C)N(C)C(=O)C(NC(=O)C(CC(C)C)N(C)C(=O)CN(C)C1=O)C(C)C	11.2507	1	0.7723	0.2277	TP	0.2972	YES
*	515	CCC1=C2NC3=C(CCOC3(CC)CC(O)=O)C2=CC=C1	8.08203	1	0.6321	0.3679	TP	1.0895	YES
*	516	COC1=C(OC)C=C2C(N)=NC(=NC2=C1)N1CCN(CC1)C(=O)C1COC2=C(O1)C=CC=C2	12.6197	1	0.8329	0.1671	TP	0.1429	YES
#	517	CCC(C)(C)C1=CC=C(CC(C)CN2CC(C)OC(C)C2)C=C1	3.6878	0	0.4377	-0.4377	TN	0.0793	YES
#	518	CC1(C)OC2CC3C4CC(F)C5=CC(=O)C=CC5(C)C4(F)C(O)CC3(C)C2(O1)C(=O)CO	-8.22834	0	-0.0897	0.0897	TN	0.3123	YES
*	519	CC1CC2C3CCC4=CC(=O)C=CC4(C)[C@@]3(F)C(O)CC2(C)[C@@]1(O)C(=O)CCl	-12.09	0	-0.2605	0.2605	TN	1.2652	YES
-	520	CCC1=CC=C(CCOC2=CC=C(CC3SC(=O)NC3=O)C=C2)N=C1	1.88813	0	0.358	-0.358	TN	0.1267	YES
-	521	COC1=NC(C)=NC(Cl)=C1NC1=NCCN1	0.30314	0	0.2879	-0.2879	TN	1.0881	YES
*	522	CCOC(=O)OC1(CCC2C3CCC4=CC(=O)C=CC4(C)C3C(O)CC12C)C(=O)COC(=O)CC	-6.21142	0	-0.0004	0.0004	TN	1.2063	YES
#	523	CN1C2=C(C3=CC=CC=C13)C(=O)C(CN1C=CN=C1C)CC2	-6.20007	0	0.0001	-0.0001	TN	0.1142	YES
+	524	CN1CC(C=C2C1CC1=CNC3=CC=CC2=C13)C(=O)NC1(C)OC2(O)C3CCCN3C(=O)C(CC3=CC=CC=C3)N2C1=O	1.12593	0	0.3243	-0.3243	TN	0.2352	YES
*	525	CCC12CCC3C(CCC4=CC(=O)CCC34)C1CCC2(O)C#C	-8.93611	0	-0.121	0.121	TN	1.1755	YES
*	526	CC1(O)CCC2C3CCC4=CC(=O)CCC4(C)C3CCC12C	-8.11342	0	-0.0846	0.0846	TN	1.1785	YES
#	527	CCN(CC)C(=O)NC1CN(C)C2CC3=CNC4=CC=CC(=C34)C2=C1	-8.6601	0	-0.1088	0.1088	TN	0.1794	YES
*	528	CC12CC(=O)C3C(CCC4=CC(=O)C=CC34C)C1CCC2(O)C(=O)CO	-12.8665	0	-0.2949	0.2949	TN	0.1688	YES
+	529	COC(C(OC1=NC(C)=CC(C)=N1)C(O)=O)(C1=CC=CC=C1)C1=CC=CC=C1	-6.63258	0	-0.019	0.019	TN	0.1027	YES
#	530	CCC(CO)NC(=O)C1CN(C)C2CC3=CNC4=CC=CC(=C34)C2=C1	-1.94245	0	0.1885	-0.1885	TN	0.1705	YES
+	531	CN(CC=CC1=CC=CC=C1)CC1=C2C=CC=CC2=CC=C1	-4.66133	0	0.0682	-0.0682	TN	0.0616	YES
#	532	[O-][N+](=O)OC1COC2C(COC12)O[N+]([O-])=O	-6.17275	0	0.0013	-0.0013	TN	0.089	YES
-	533	CC(C)C1CCC(CC1)C(=O)NC(CC1=CC=CC=C1)C(O)=O	1.2378	0	0.3292	-0.3292	TN	1.0486	YES
*	534	OC1=CC=C(O)C=C1	0.02989	0	0.2758	-0.2758	TN	0.0231	YES
#	535	COC1=CC=C(C=C1)C1SC2=C(C=CC=C2)N(CC[NH+](C)C)C(=O)C1OC(C)=O	8.66973	0	0.6581	-0.6581	FP	0.125	YES
*	536	ClC1=CC=C(COC(CN2C=CN=C2)C2=CC=C(Cl)C=C2Cl)C=C1	-2.57377	0	0.1606	-0.1606	TN	3.1406	No
#	537	CC1=C(OC2=C(C=CC=C2C(=O)OCCN2CCCCC2)C1=O)C1=CC=CC=C1	4.24597	0	0.4624	-0.4624	TN	0.1052	YES
+	538	CC1=CC(=O)N(O)C(=C1)C1CCCCC1	1.74786	0	0.3518	-0.3518	TN	0.0434	YES
*	539	COC1=C2OC=CC2=CC2=C1OC(=O)C=C2	10.5192	0	0.74	-0.74	FP	0.0645	YES
*	540	C[N+]1(C)C2CC(CC1C1OC21)OC(=O)C(CO)C1=CC=CC=C1	-9.13484	0	-0.1298	0.1298	TN	0.0983	YES
#	541	C[C@]12CC(=O)[C@H]3[C@@H](CCC4=CC(=O)CC[C@]34C)[C@@H]1CC[C@]2(O)C(=O)CO	-2.56048	0	0.1612	-0.1612	TN	0.1439	YES
#	542	COC1=CC=C(CC2=C3C=C(OC)C(OC)=CC3=CC=N2)C=C1OC	7.0414	0	0.5861	-0.5861	FP	0.126	YES
-	543	CCCCC(C)(O)CC=C[C@H]1[C@H](O)CC(=O)[C@@H]1CCCCCCC(=O)OC	-3.69007	0	0.1112	-0.1112	TN	0.0418	YES
*	544	CC1(C)O[C@@H]2C[C@H]3C4CCC5=CC(=O)C=CC5(C)[C@H]4C(O)CC3(C)[C@@]2(O1)C(=O)CO	-1.0503	0	0.228	-0.228	TN	0.2141	YES
*	545	CC12CCC3C(CCC4=C3C=CC(O)=C4)C1CCC2=O	-9.00658	0	-0.1241	0.1241	TN	0.173	YES
#	546	CCC12CC(=C)C3C(CCC4=CC(=O)CCC34)C1CC[C@@]2(O)C#C	-12.354	0	-0.2722	0.2722	TN	0.1826	YES
+	547	NC(CO)(CO)CO	-3.16841	0	0.1343	-0.1343	TN	0.0225	YES
#	548	OC(=O)CCCCCCCC(O)=O	-1.15269	0	0.2235	-0.2235	TN	0.0168	YES
+	549	C[N+]1(C)CCC(C1)OC(=O)C(O)(C1CCCC1)C1=CC=CC=C1	-8.57091	0	-0.1048	0.1048	TN	0.0669	YES
+	550	CC1(C)SC2C(NC(=O)C(C([O-])=O)C3=CC=CC=C3)C(=O)N2C1C([O-])=O	-5.36629	0	0.037	-0.037	TN	0.1436	YES
#	551	CCCC1CC(N(C)C1)C(=O)NC(C(C)O)C1OC(SC)C(O)C(O)C1O	-15.0933	0	-0.3934	0.3934	TN	0.1083	YES
-	552	NC1=CC=C(C=C1)S(N)(=O)=O	-0.03165	0	0.2731	-0.2731	TN	1.068	YES
#	553	NC(=O)C(C1CCN(CCC2=CC=C3OCCC3=C2)C1)(C1=CC=CC=C1)C1=CC=CC=C1	-1.48249	0	0.2089	-0.2089	TN	0.135	YES
-	554	OC[C@H]1O[C@@](CO)(O[C@H]2O[C@H](CO)[C@@H](O)[C@H](O)[C@H]2O)[C@@H](O)[C@@H]1O	-7.83567	0	-0.0723	0.0723	TN	0.0408	YES
-	555	NC(CCC(N)=O)C(O)=O	0.97244	0	0.3175	-0.3175	TN	0.0358	YES
+	556	CC1OC(CC(O)C1O)OC1C(O)CC(OC2C(O)CC(OC3CCC4(C)C(CCC5C4CC(O)C4(C)C(CCC54O)C4=CC(=O)OC4)C3)OC2C)OC1C	-11.5712	0	-0.2376	0.2376	TN	3.4707	No
-	557	CC1C(NC(=O)C(=NOC(C)(C)C(O)=O)C2=CSC(N)=N2)C(=O)N1S(O)(=O)=O	-0.08332	0	0.2708	-0.2708	TN	0.142	YES
*	558	CC(C)(C)NCC(O)COC1=NSN=C1N1CCOCC1	-4.20158	0	0.0885	-0.0885	TN	1.0884	YES
#	559	CC12CCC3C(CCC4=C3C=CC(O)=C4)C1CC(O)C2O	-14.1356	0	-0.3511	0.3511	TN	0.1719	YES
*	560	CC(=O)[C@@]1(O)CC[C@H]2[C@@H]3C=C(C)C4=CC(=O)CC[C@]4(C)[C@H]3CC[C@]12C	-10.2063	0	-0.1772	0.1772	TN	0.1333	YES
#	561	CC(=O)OCC(=O)C12OC3(CCCC3)OC1CC1C3CCC4=CC(=O)C=CC4(C)C3(F)C(O)CC21C	-9.77931	0	-0.1583	0.1583	TN	0.2624	YES
-	562	C[C@@H]1CC[C@@]23CCC(=O)[C@H]2[C@]1(C)[C@@H](C[C@@](C)(C=C)[C@@H](O)[C@@H]3C)OC(=O)CSC1C[C@@H]2CC[C@H](C1)N2C	-0.31369	0	0.2606	-0.2606	TN	0.1301	YES
-	563	CCN(CC)CC#CCOC(=O)C(O)(C1CCCCC1)C1=CC=CC=C1	-5.02823	0	0.052	-0.052	TN	1.0921	YES
+	564	NCC(O)=O	4.92683	0	0.4925	-0.4925	TN	1.019	YES
-	565	CCOC(=O)N1C=CN(C)C1=S	-8.09123	0	-0.0836	0.0836	TN	3.0549	No
